# Supplementary material for: Understanding and mitigating the impact of ambient mRNA contamination in single-cell RNA-sequencing analysis
Source: PLoS One. 2025 Sep 24;20(9):e0332440. doi: 10.1371/journal.pone.0332440 (PMC12459771; doi:10.1371/journal.pone.0332440)
Supplement: S1 Table — (XLSX) [file pone.0332440.s001.xlsx]

## Sheet: Sheet1
Canonical cell-type marker genes	Cell types
CD3E, CD3D, CD4, TRAC	CD4 T cells
CD3E, CD3D, CD8B, CD8A, TRAC	CD8 T cells
NKG7, FCGR3A, GNLY	NK cells
MS4A1, IGHD	B cells
CD79A, IGHG1, IGKC, JCHAIN	Plasma cells
MS4A7, LYZ, CD14	CD14+ monocyte
IL3RA	pDCs
HBB	RBCs
pDCs = plasmacytoid dendritic cells; RBCs = red blood cells.
