# Supplementary material for: Understanding and mitigating the impact of ambient mRNA contamination in single-cell RNA-sequencing analysis
Source: PLoS One. 2025 Sep 24;20(9):e0332440. doi: 10.1371/journal.pone.0332440 (PMC12459771; doi:10.1371/journal.pone.0332440)
Supplement: S2 Table — (XLSX) [file pone.0332440.s002.xlsx]

## Sheet: Sheet1
T cell subpopulations
	The number of DEGs
	All DEGs	avg_log2FC > 0	avg_log2FC < 0
Before ambient mRNA correction	23386	11059	12327
SoupX correction	23206	10955	12251
CellBender correction	22470	10679	11791
B cell subpopulations
	The number of DEGs
	All DEGs	avg_log2FC > 0	avg_log2FC < 0
Before ambient mRNA correction	27686	16133	11553
SoupX correction	27699	15832	11867
CellBender correction	27805	16257	11548
Pro B cells
	The number of DEGs
	All DEGs	avg_log2FC > 0	avg_log2FC < 0
Before ambient mRNA correction	7265	5802	1463
SoupX correction	7129	5672	1457
CellBender correction	7290	5888	1402
