# Supplementary material for: Understanding and mitigating the impact of ambient mRNA contamination in single-cell RNA-sequencing analysis
Source: PLoS One. 2025 Sep 24;20(9):e0332440. doi: 10.1371/journal.pone.0332440 (PMC12459771; doi:10.1371/journal.pone.0332440)
Supplement: S3 Table — (XLSX) [file pone.0332440.s003.xlsx]

## Sheet: avg_exp_and_%_cells
	Average expression levels in each cell type
	T cells	B cells	DCs	Monocytes	NK cells	other
CD3E	1.28953	0.0301312	0.170917	0.0251449	0.815625	0.143999
TRAC	1.43268	0.0878617	0.0474408	0.0198091	0.540303	0.34983
MS4A1	0.00207968	0.368387	0	0.00632393	0.00668408	0.0407584
CD79A	0.0484173	1.47646	0.14141	0.0430717	0.0451484	0.0621955
IGKC	2.73162	4.54907	3.33316	2.71782	2.61033	3.10022
IGHG1	1.17256	4.73692	0.808585	1.13071	1.12543	1.33308
IGHG4	2.73523	5.24888	2.32141	2.97812	2.64998	2.95392
JCHAIN	0.690042	3.30968	2.87546	0.68047	0.645937	0.452753
NKG7	1.03926	0.228784	0.44	0.649913	3.63367	0.420795
	Percentages of cells expressing the genes
	T cells	B cells	DCs	Monocytes	NK cells	other
CD3E	75.4513	5.46075	20	2.91667	54.0179	10.2564
TRAC	75.704	13.3106	6.66667	2.91667	33.4821	23.0769
MS4A1	0.216606	19.7952	0	0.833333	0.595238	2.5641
CD79A	4.18773	87.2582	16.6667	3.75	6.69643	2.5641
IGKC	99.7112	99.7725	100	99.5833	99.7024	100
IGHG1	70.5776	94.9943	66.6667	77.5	79.6131	58.9744
IGHG4	99.5668	99.8862	100	99.5833	99.5536	100
JCHAIN	48.0505	89.5336	100	56.25	57.1429	25.641
NKG7	38.1588	32.1957	50	52.9167	99.5536	20.5128
