# Supplementary material for: Understanding and mitigating the impact of ambient mRNA contamination in single-cell RNA-sequencing analysis
Source: PLoS One. 2025 Sep 24;20(9):e0332440. doi: 10.1371/journal.pone.0332440 (PMC12459771; doi:10.1371/journal.pone.0332440)
Supplement: S4 Table — (XLSX) [file pone.0332440.s004.xlsx]

## Sheet: avg_exp_and_%_cells
	Average expression levels in each cell type
	CD4 T cells	CD8 T cells	other T cells	NK cells	B cells	Plasma cells	CD14 Monocytes	pDCs	other
CD3E	1.22611	1.3249	1.54774	0.815625	0.0151721	0.0352164	0.0251449	0.170917	0.143999
TRAC	1.5759	1.26177	1.27598	0.540303	0.101194	0.0833294	0.0198091	0.0474408	0.34983
MS4A1	0.000227994	0.00215631	0.0140957	0.00668408	1.44083	0.00382213	0.00632393	0	0.0407584
CD79A	0.0387946	0.0656351	0.0320951	0.0451484	2.09968	1.2646	0.0430717	0.14141	0.0621955
IGKC	2.7793	2.66133	2.74211	2.61033	3.46404	4.91792	2.71782	3.33316	3.10022
IGHG1	1.1836	1.1674	1.12299	1.12543	1.55454	5.81873	1.13071	0.808585	1.33308
IGHG4	2.76295	2.69337	2.74605	2.64998	2.80583	6.07937	2.97812	2.32141	2.95392
JCHAIN	0.701881	0.689196	0.614886	0.645937	1.05735	4.07534	0.68047	2.87546	0.452753
NKG7	0.294388	1.70911	2.88036	3.63367	0.134464	0.260846	0.649913	0.44	0.420795
	Percentages of cells expressing the genes
	CD4 T cells	CD8 T cells	other T cells	NK cells	B cells	Plasma cells	CD14 Monocytes	pDCs	other
CD3E	72.0775	77.5977	87.9464	54.0179	1.34529	6.85976	2.91667	20	10.2564
TRAC	80.1603	69.6854	74.1071	33.4821	8.52018	14.939	2.91667	6.66667	23.0769
MS4A1	0.0668003	0.190658	1.33929	0.595238	76.2332	0.609756	0.833333	0	2.5641
CD79A	3.27321	5.71973	3.125	6.69643	90.583	86.128	3.75	16.6667	2.5641
IGKC	99.666	99.714	100	99.7024	99.1031	100	99.5833	100	100
IGHG1	68.4703	73.0219	73.2143	79.6131	80.2691	100	77.5	66.6667	58.9744
IGHG4	99.4656	99.6187	100	99.5536	99.5516	100	99.5833	100	100
JCHAIN	47.4282	49.571	45.0893	57.1429	62.7803	98.628	56.25	100	25.641
NKG7	17.6353	54.5281	98.6607	99.5536	9.41704	39.939	52.9167	50	20.5128
