# Supplementary material for: Understanding and mitigating the impact of ambient mRNA contamination in single-cell RNA-sequencing analysis
Source: PLoS One. 2025 Sep 24;20(9):e0332440. doi: 10.1371/journal.pone.0332440 (PMC12459771; doi:10.1371/journal.pone.0332440)
Supplement: S5 Table — (XLSX) [file pone.0332440.s005.xlsx]

## Sheet: top_50_potential_Soup_DF_Def.cs
	est	counts
IGKC	0.0895852	258621
IGHG4	0.0277002	79967
MALAT1	0.0180704	52167
B2M	0.0163901	47316
IGHA1	0.0129898	37500
IGLC2	0.0117477	33914
IGHG1	0.0114335	33007
TMSB4X	0.0106894	30859
JCHAIN	0.00736645	21266
RPL10	0.00651501	18808
RPL41	0.00638546	18434
RPLP1	0.00627011	18101
RPS27	0.00621365	17938
EEF1A1	0.00596493	17220
RPS18	0.00549938	15876
RPL13A	0.00539546	15576
RPL13	0.00510587	14740
RPL21	0.00487309	14068
MT-CO1	0.0048246	13928
TMSB10	0.00461884	13334
MT-CO3	0.00451665	13039
RPS2	0.00448929	12960
RPS19	0.00447786	12927
MT-CO2	0.00437255	12623
RPS12	0.00436701	12607
RPS15A	0.00422776	12205
RPL34	0.00402546	11621
RPL3	0.0040168	11596
RPS6	0.00393159	11350
IGLC3	0.00383044	11058
RPS27A	0.00364789	10531
RPL32	0.00358623	10353
RPS14	0.00352562	10178
RPS29	0.00348543	10062
RPLP2	0.00343625	9920
RPL11	0.00340992	9844
FTH1	0.00325647	9401
RPL28	0.0032246	9309
RPS3	0.00319619	9227
RPS3A	0.00317576	9168
RPS15	0.00312068	9009
RPS4X	0.00310128	8953
RPL18A	0.00307773	8885
HLA-B	0.00299217	8638
ACTB	0.00296688	8565
RPL27A	0.00292323	8439
RPL19	0.00290072	8374
RPL17	0.00279611	8072
RPL7	0.00277013	7997
RPL15	0.00276424	7980
