# Supplementary material for: Understanding and mitigating the impact of ambient mRNA contamination in single-cell RNA-sequencing analysis
Source: PLoS One. 2025 Sep 24;20(9):e0332440. doi: 10.1371/journal.pone.0332440 (PMC12459771; doi:10.1371/journal.pone.0332440)
Supplement: S6 Table — (XLSX) [file pone.0332440.s006.xlsx]

## Sheet: sheet1
	Average expression level before ambient mRNA correction
	CD4 T cells	CD8 T cells	other T cells	NK cells	B cells	Plasma cells	CD14 Monocytes	pDCs	other
CD3E	1.35914	1.42718	1.58673	0.565409	0.0218664	0.0389047	0.0650545	0	0		Average expression levels across all cells
CD3D	1.43171	1.53456	1.6038	0.368398	0.011744	0.0659097	0.112538	0	0		0.362899
CD4	0.26841	0.00443816	0.00996257	0.00512256	0	0.0025781	0.302786	1.32618	0
CD8B	0.127049	1.28594	0.346034	0.221117	0.0114042	0.0252708	0.00702458	0	0
CD8A	0.0820594	0.879192	0.550836	0.278922	0.00762809	0.0190458	0.0371056	0	0
TRAC	1.68337	1.49587	1.19588	0.518317	0.202849	0.0720793	0.0561771	0	0.394758
SLC4A10	0.0121234	0.00559425	0.531177	0.00765189	0	0.00167902	0	0	0
KLRB1	0.699624	0.204219	2.42568	1.30489	0.0226739	0.0389028	0.0356887	0	0.826969
NKG7	0.308602	1.56519	2.5427	3.9183	0.0958055	0.294446	0.340071	0.868493	0.203393
FCGR3A	0.00786856	0.152024	0.0892587	1.09904	0	0.00716968	0.288183	0	0
GNLY	0.162547	1.11311	1.06369	4.11636	0.148435	0.341916	0.251801	0	0.616652
MS4A1	0.00371302	0.0103184	0.0075651	0.00204973	1.49088	0.00372982	0	0	0
CD79A	0.0268693	0.0589995	0.0436373	0.0312229	2.38688	1.02011	0	0	0
MKI67	0.0295668	0.0682334	0.0131666	0.206845	0.0159109	0.105814	0.0115566	0	0
MS4A7	0	0.000770965	0	0	0.0517459	0	0.645105	0	0
LYZ	0.0206829	0.0186484	0.030405	0.0148196	0.0226197	0.0258765	4.059	0	0
CD14	0.00278905	0.000964173	0	0.00291345	0	0.000628485	1.24661	0	0
IL3RA	0.120634	0.143355	0.0467377	0.0378069	0.0791172	0.022026	0.225847	1.63899	0
HBB	0.00307105	0.00339105	0	0.0106429	0	0.0134305	0	0	3.00022
PPBP	0.00156846	0.0213417	0	0.0102343	0	0.00374629	0.0871301	0	0.849549
	Average expression level after CellBender correction
	CD4 T cells	CD8 T cells	other T cells	NK cells	B cells	Plasma cells	CD14 Monocytes	pDCs	other
CD3E	1.3727	1.44473	1.61029	0.543706	0	0.00429584	0	0	0.0740772		Average expression levels across all cells
CD3D	1.44555	1.55977	1.61762	0.314916	0	0.00203049	0	0	0.0740772		0.341373
CD4	0.270152	0.00451896	0.0297622	0.00164532	0	0	0.300316	1.32934	0
CD8B	0.121276	1.30701	0.35564	0.191201	0	0	0	0	0.0832116
CD8A	0.0789566	0.899909	0.576366	0.246255	0	0.00435471	0	0	0.0565059
TRAC	1.69536	1.51654	1.15075	0.444694	0.0585955	0.00949474	0	0	0.0773884
SLC4A10	0.010109	0.00307013	0.533598	0.00762203	0	0.00170438	0	0	0.100759
KLRB1	0.693385	0.182102	2.47592	1.32288	0	0.00494846	0	0	0.341834
NKG7	0.190683	1.43951	2.523	3.94669	0.0258055	0.0793192	0.0510196	0.87099	0.337563
FCGR3A	0.00336365	0.151813	0.0667209	1.09939	0	0.00037641	0.286784	0	0.14721
GNLY	0.0299997	0.985652	0.991944	4.15524	0.00530877	0.0557943	0.0178536	0	0.421619
MS4A1	0.000920516	0.00723	0.00748045	0	1.49629	0.00324329	0	0	0
CD79A	0.0044852	0.0389331	0.00229284	0.00449345	2.4133	1.03692	0	0	0
MKI67	0.0337386	0.0652443	0.00536092	0.192832	0	0.108429	0	0	0.0333785
MS4A7	0	0	0	0	0.0534216	0	0.673003	0	0
LYZ	0	0	0	0	0	0	4.1321	0	0
CD14	0	0	0	0.00287028	0	0	1.29986	0	0.0204545
IL3RA	0.123845	0.14541	0.0466907	0.0361781	0.0800303	0.0211836	0.232296	1.64245	0
HBB	0	0	0	0	0	0.00924136	0	0	1.49707
PPBP	0.00610011	0.0178458	0	0.00641371	0	0.00167018	0.0829212	0	1.42692
	Average expression level after SoupX correction
	CD4 T cells	CD8 T cells	other T cells	NK cells	B cells	Plasma cells	CD14 Monocytes	pDCs	other
CD3E	1.36569	1.44731	1.58185	0.558505	0.0151451	0.0194689	0.0758847	0	0		Average expression levels across all cells
CD3D	1.42812	1.56893	1.60235	0.343856	0.00315346	0.0327326	0.109564	0	0		0.349055
CD4	0.269047	0.00510551	0.0102662	0.00416076	0	0.00213527	0.301367	1.31853	0
CD8B	0.13239	1.31332	0.314585	0.206755	0	0.0146859	0.0153119	0	0
CD8A	0.086301	0.892078	0.561114	0.270816	0.00467074	0.0107368	0.0311379	0	0
TRAC	1.6861	1.5129	1.17021	0.502288	0.186743	0.0365907	0.0466533	0	0.648813
SLC4A10	0.011151	0.00467236	0.548755	0.00756543	0	0.00151044	0	0	0.180708
KLRB1	0.684045	0.189855	2.53618	1.312	0.0144374	0.0160869	0.0209893	0	0.652458
NKG7	0.254914	1.50923	2.54995	3.9405	0.010957	0.159271	0.333762	0	0.159254
FCGR3A	0.00638789	0.151602	0.074891	1.10563	0	0.00302047	0.289201	0	0
GNLY	0.0507925	1.01605	0.955691	4.13508	0.00140551	0.18049	0.168195	0	0.835106
MS4A1	0.00276442	0.00861322	0.00761672	0.000889002	1.50491	0.00149626	0	0	0
CD79A	0.0166858	0.0496005	0.0249843	0.0195055	2.40245	1.02085	0	0	0
MKI67	0.0336448	0.067066	0.013544	0.200793	0.0159556	0.105505	0.0113379	0	0
MS4A7	0	0.0005008	0	0	0.052016	0	0.657009	0	0
LYZ	0.0025795	0.0030482	0.005124	0	0	0	4.0794	0	0
CD14	0.001818	0.000536096	0	0.0018837	0	0	1.25623	0	0
IL3RA	0.121701	0.14364	0.047849	0.04029	0.0794863	0.0201762	0.224892	1.65598	0
HBB	0	0	0	0.00542464	0	0.00919554	0	0	2.35962
PPBP	0.00134936	0.0217948	0	0.00534386	0	0.00121875	0.0858897	0	0.658461
