# Supplementary material for: Understanding and mitigating the impact of ambient mRNA contamination in single-cell RNA-sequencing analysis
Source: PLoS One. 2025 Sep 24;20(9):e0332440. doi: 10.1371/journal.pone.0332440 (PMC12459771; doi:10.1371/journal.pone.0332440)
Supplement: S7 Table — (XLSX) [file pone.0332440.s007.xlsx]

## Sheet: avg_exp_df_Ig_genes_Before_corr
	Average expression level before ambient mRNA correction
	B cells	Non B cells
IGHA1	2.7153	1.10695
IGHA2	0.272209	0.00271371
IGHG1	4.0848	0.694438
IGHG2	0.215031	0.0227954
IGHG3	0.625648	0.109237
IGHG4	4.38409	1.95926
IGHD	0.117658	0.000554128
IGHE	0.0233285	0
IGHM	0.656991	0.0518207
IGLC1	0	0
IGLC2	2.1123	0.833607
IGLC3	1.01278	0.229322
IGLC4	0.00106911	0
IGLC5	0.0162494	0
IGLC6	0.0118842	0
IGLC7	0.0285608	0.000571248
IGKC	6.20703	3.06169
Average expression levels	1.32264	0.47488
	Average expression level after CellBender correction
	B cells	Non B cells
IGHA1	2.48475	0.0651551
IGHA2	0.270381	0
IGHG1	3.81324	0.00761731
IGHG2	0.189246	0.000456267
IGHG3	0.601981	0.00354997
IGHG4	4.20714	0.917387
IGHD	0.11964	0
IGHE	0.023554	0
IGHM	0.666156	0.00646635
IGLC1	0	0
IGLC2	1.54399	0.00571042
IGLC3	0.666645	0.000631645
IGLC4	0.00107596	0
IGLC5	0.0164518	0
IGLC6	0.0120121	0
IGLC7	0.0275852	0.000573995
IGKC	5.96715	0.219668
Average expression levels	1.21241	0.0721892
	Average expression level after SoupX correction
	B cells	Non B cells
IGHA1	2.18494	0.0982412
IGHA2	0.26934	0.00107622
IGHG1	3.79188	0.00869058
IGHG2	0.196119	0.00453334
IGHG3	0.545381	0.0202911
IGHG4	3.89506	0.31855
IGHD	0.118642	0.000530278
IGHE	0.0234905	0
IGHM	0.620397	0.00151147
IGLC1	0	0
IGLC2	1.28932	0.000539005
IGLC3	0.714351	0.00149237
IGLC4	0.00108992	0
IGLC5	0.0164551	0
IGLC6	0.0119486	0
IGLC7	0.0271924	0.000406418
IGKC	5.86531	0.331543
Average expression levels	1.15123	0.0463179
