# Supplementary material for: Understanding and mitigating the impact of ambient mRNA contamination in single-cell RNA-sequencing analysis
Source: PLoS One. 2025 Sep 24;20(9):e0332440. doi: 10.1371/journal.pone.0332440 (PMC12459771; doi:10.1371/journal.pone.0332440)
Supplement: S8 Table — (XLSX) [file pone.0332440.s008.xlsx]

## Sheet: Sheet1
Before correction vs CellBender
Genes	Non B cells				B cells
	Before correction		After CellBender		Before correction		After CellBender
	nunber_cells	percent_cell	nunber_cells	percent_cell	nunber_cells	percent_cell	nunber_cells	percent_cell
IGKC	4182	99.8806	2372	56.4896	886	99.8873	873	98.8675
IGHG1	3073	73.3938	2100	50.0119	846	95.3777	778	88.1087
IGHG4	4026	96.1548	3377	80.4239	880	99.2108	839	95.017
JCHAIN	2999	71.6265	2106	50.1548	864	97.407	831	94.111
CD3E	3503	83.6637	3512	83.639	475	53.5513	450	50.9626
CD3D	3414	81.5381	3433	81.7576	484	54.566	447	50.6229
MS4A1	2072	49.4865	2101	50.0357	510	57.4972	511	57.8709
CD79A	2132	50.9195	2132	50.774	810	91.3191	814	92.1857
Total_cells	4187		4199		887		883
Before correction vs SoupX
	Non B cells				B cells
	Before correction		After SoupX		Before correction		After SoupX
	nunber_cells	percent_cell	nunber_cells	percent_cell	nunber_cells	percent_cell	nunber_cells	percent_cell
IGKC	4182	99.8806	2399	57.3238	886	99.8873	861	97.1783
IGHG1	3073	73.3938	2110	50.4182	846	95.3777	765	86.3431
IGHG4	4026	96.1548	2484	59.3548	880	99.2108	810	91.4221
JCHAIN	2999	71.6265	2119	50.6332	864	97.407	855	96.5011
CD3E	3503	83.6637	3516	84.0143	475	53.5513	468	52.8217
CD3D	3414	81.5381	3426	81.8638	484	54.566	476	53.7246
MS4A1	2072	49.4865	2114	50.5137	510	57.4972	493	55.6433
CD79A	2132	50.9195	2174	51.9474	810	91.3191	819	92.4379
Total_cells	4187		4185		887		886
