# Supplementary material for: Understanding and mitigating the impact of ambient mRNA contamination in single-cell RNA-sequencing analysis
Source: PLoS One. 2025 Sep 24;20(9):e0332440. doi: 10.1371/journal.pone.0332440 (PMC12459771; doi:10.1371/journal.pone.0332440)
Supplement: S9 Table — (XLSX) [file pone.0332440.s009.xlsx]

## Sheet: Sup_Table_T_cell_count_table.cs
	Numbers of T cell subpopulations
	CD4 CTL	CD4 Naive	CD4 Proliferating	CD4 TCM	CD4 TEM	CD8 Naive	CD8 Proliferating	CD8 TCM	CD8 TEM	dnT	gdT	MAIT	Treg
Before correction	31	507	234	11749	1147	4002	173	694	4161	395	836	1003	851
After CellBender correction	40	690	221	11964	1075	4247	164	649	3906	433	895	993	716
After SoupX correction	49	595	213	11712	1056	3735	188	763	4335	335	839	1016	782
	Number of B cell subpopulations
	B_cells	Pre_B	Pre_pro_B	Pro_B
Before correction	974	869	208	608
After CellBender correction	974	1020	216	662
After SoupX correction	1002	939	206	626
