# Supplementary material for: Understanding and mitigating the impact of ambient mRNA contamination in single-cell RNA-sequencing analysis
Source: PLoS One. 2025 Sep 24;20(9):e0332440. doi: 10.1371/journal.pone.0332440 (PMC12459771; doi:10.1371/journal.pone.0332440)
Supplement: S10 Table — (XLSX) [file pone.0332440.s010.xlsx]

## Sheet: sheet1
	Average expression level before ambient mRNA correction
	CD4 Naive	CD4 Proliferating	CD4 CTL	CD4 TCM	CD4 TEM	CD8 Naive	CD8 Proliferating	CD8 TCM	CD8 TEM	dnT	gdT	MAIT	Treg		Average expression levels across all cells
IGKC	0.433404	1.88192	0.835003	1.34901	1.34717	1.28479	2.04822	1.772	1.15456	1.55239	0.91218	1.45217	1.39288		0.535968
IGHA1	0.0871614	0.375807	0.0840752	0.234079	0.286617	0.287388	0.473208	0.317182	0.232447	0.315344	0.241028	0.230616	0.221878
IGHG1	0.0986421	0.506157	0.159196	0.345782	0.351446	0.314469	0.530302	0.430328	0.307542	0.419895	0.20067	0.402339	0.403613
IGHG4	0.267706	1.62735	0.540417	1.11381	1.12449	0.975404	1.71797	1.37954	0.941813	1.31552	0.577058	1.26403	1.20936
IGLC2	0.202562	0.993335	0.371058	0.732112	0.707455	0.563582	1.02219	0.87727	0.619241	0.696666	0.429939	0.844224	0.827989
IGLC3	0.0900565	0.20915	0.0814369	0.213092	0.214303	0.165399	0.281144	0.280964	0.192264	0.2063	0.0939401	0.307488	0.278117
IGHM	0.0645762	0.275417	0.0469649	0.0947969	0.0576702	0.0669106	0.123068	0.0569531	0.0838041	0.107324	0.0819866	0.0953981	0.101656
JCHAIN	0.0587399	0.374803	0.220017	0.286021	0.286004	0.251527	0.438792	0.343073	0.254565	0.326311	0.180887	0.295409	0.339305
	Average expression level after CellBender correction
	CD4 Naive	CD4 Proliferating	CD4 CTL	CD4 TCM	CD4 TEM	CD8 Naive	CD8 Proliferating	CD8 TCM	CD8 TEM	dnT	gdT	MAIT	Treg		Average expression levels across all cells
IGKC	0.00534398	1.05943	0.0287851	0.11485	0.0119585	0.0540028	0.768811	0.0466081	0.0202806	0.0572231	0.0196031	0.0196767	0.0443291		0.0951159
IGHA1	0	0.127072	0	0.016822	0.014968	0.00439413	0.0980857	0.00580057	0.00538183	0.0169533	0.00320586	0.00152328	0.00617703
IGHG1	0.00248366	0.0681999	0.0339078	0.0660096	0.0298839	0.0285932	0	0.0391457	0.0193325	0.0163256	0.0141679	0.0211304	0.0362127
IGHG4	0.0807568	1.43087	0.196569	0.429175	0.387396	0.361655	1.33157	0.486368	0.326608	0.385089	0.22548	0.432156	0.398552
IGLC2	0	0.0768616	0	0.0416024	0.00695445	0.00184649	0	0	0	0.0219587	0	0	0.00997533
IGLC3	0	0.00235559	0	0.00628898	0	0	0	0	0	0	0	0	0
IGHM	0	0.162475	0	0.0104146	0.00199972	0.000950408	0.0264304	0.00486943	0.00253646	0.0128324	0.00127975	0	0.00650348
JCHAIN	0	0.0258408	0	0.0429392	0	0	0.00271815	0	0.000997701	0.0170756	0	0	0.00542027
	Average expression level after SoupX correction
	CD4 Naive	CD4 Proliferating	CD4 CTL	CD4 TCM	CD4 TEM	CD8 Naive	CD8 Proliferating	CD8 TCM	CD8 TEM	dnT	gdT	MAIT	Treg		Average expression levels across all cells
IGKC	0.0158912	0	0	0.0689013	0.100954	0.00741143	0	0.0403674	0.0930743	0.551539	0.0301263	0.0343362	0.168623		0.055399
IGHA1	0	7.77559330590684e-05	0	0.0109338	0.0371501	0.000929175	0	0.00391753	0.0283808	0.127891	0.0184177	0.020933	0.0286896
IGHG1	0.00896811	0.0272432	0.0200121	0.0647392	0.0631868	0.0283485	0	0.0434135	0.0571321	0.143945	0.0164877	0.0407693	0.0991033
IGHG4	0.0552815	0	0.0448903	0.225883	0.303563	0.0602935	0.0183401	0.218272	0.276783	0.527232	0.154374	0.36976	0.395248
IGLC2	0.00829893	0	0	0.0412384	0.0472206	0.00284426	0	0.0112051	0.034489	0.227932	0	0.0149154	0.0905668
IGLC3	0.00330907	0	0	0.0113156	0.0146112	0.00102234	0	0.00953562	0.0154306	0.0996552	0.00302178	0.004205	0.0246362
IGHM	0	0.0317818	0.00150691	0.009354	0.00493332	0.000893652	0.0168964	0.00844562	0.00833179	0.0397248	0.00411941	0.00759738	0.0181312
JCHAIN	0.00532061	0	0	0.0207393	0.0210753	0	0	0.0027289	0.0158663	0.121992	0.00810418	0.00540138	0.035961
