# Supplementary material for: Understanding and mitigating the impact of ambient mRNA contamination in single-cell RNA-sequencing analysis
Source: PLoS One. 2025 Sep 24;20(9):e0332440. doi: 10.1371/journal.pone.0332440 (PMC12459771; doi:10.1371/journal.pone.0332440)
Supplement: S11 Table — (XLSX) [file pone.0332440.s011.xlsx]

## Sheet: Sheet1
query	significant	p_value	term_size	query_size	intersection_size	no_ig_genes	percent_Ig_gene_contribution	precision	recall	term_id	source	term_name	effective_domain_size	source_order	intersection
query_1	TRUE	2.1077e-05	745	42	12	10	83.3333	0.285714	0.0161074	GO:0002250	GO:BP	adaptive immune response	21017	782	IGHG4,IGLC2,IGHG1,JCHAIN,IGLC3,IGKV3-11,IGHV1-69D,TNFRSF17,IGLV1-40,IGKV3-20,IL10,IGHV1-18
query_1	TRUE	7.66738e-05	204	42	7	6	85.7143	0.166667	0.0343137	GO:0016064	GO:BP	immunoglobulin mediated immune response	21017	5095	IGHG4,IGLC2,IGHG1,IGLC3,IGHV1-69D,IL10,IGHV1-18
query_1	TRUE	7.66738e-05	207	42	7	6	85.7143	0.166667	0.0338164	GO:0019724	GO:BP	B cell mediated immunity	21017	6019	IGHG4,IGLC2,IGHG1,IGLC3,IGHV1-69D,IL10,IGHV1-18
query_1	TRUE	8.01628e-05	131	42	6	4	66.6667	0.142857	0.0458015	GO:0019730	GO:BP	antimicrobial humoral response	21017	6021	IGHG4,IGHG1,JCHAIN,IGKV3-20,LYZ,S100A12
query_1	TRUE	0.000189926	2008	42	16	10	62.5	0.380952	0.00796813	GO:0006955	GO:BP	immune response	21017	2586	IGHG4,IGLC2,IGHG1,JCHAIN,IGLC3,IFI27,IGKV3-11,IGHV1-69D,TNFRSF17,IGLV1-40,APOBEC3B,IGKV3-20,IL10,IGHV1-18,LYZ,S100A12
query_1	TRUE	0.000803471	326	42	7	4	57.1429	0.166667	0.0214724	GO:0042742	GO:BP	defense response to bacterium	21017	10335	IGHG4,IGHG1,JCHAIN,IGKV3-20,IL10,LYZ,S100A12
query_1	TRUE	0.00134429	361	42	7	6	85.7143	0.166667	0.0193906	GO:0002449	GO:BP	lymphocyte mediated immunity	21017	972	IGHG4,IGLC2,IGHG1,IGLC3,IGHV1-69D,IL10,IGHV1-18
query_1	TRUE	0.00144678	2796	42	17	10	58.8235	0.404762	0.00608011	GO:0002376	GO:BP	immune system process	21017	906	IGHG4,IGLC2,IGHG1,JCHAIN,IGLC3,MZB1,IFI27,IGKV3-11,IGHV1-69D,TNFRSF17,IGLV1-40,APOBEC3B,IGKV3-20,IL10,IGHV1-18,LYZ,S100A12
query_1	TRUE	0.00144678	376	42	7	6	85.7143	0.166667	0.018617	GO:0002460	GO:BP	adaptive immune response based on somatic recombination of immune receptors built from immunoglobulin superfamily domains	21017	983	IGHG4,IGLC2,IGHG1,IGLC3,IGHV1-69D,IL10,IGHV1-18
query_1	TRUE	0.00144678	254	42	6	4	66.6667	0.142857	0.023622	GO:0006959	GO:BP	humoral immune response	21017	2590	IGHG4,IGHG1,JCHAIN,IGKV3-20,LYZ,S100A12
query_1	TRUE	0.00144678	68	42	4	4	100	0.0952381	0.0588235	GO:0019731	GO:BP	antibacterial humoral response	21017	6022	IGHG4,IGHG1,JCHAIN,IGKV3-20
query_1	TRUE	0.00379758	461	42	7	6	85.7143	0.166667	0.0151844	GO:0002443	GO:BP	leukocyte mediated immunity	21017	966	IGHG4,IGLC2,IGHG1,IGLC3,IGHV1-69D,IL10,IGHV1-18
query_1	TRUE	0.00701868	703	42	8	6	75	0.190476	0.0113798	GO:0002252	GO:BP	immune effector process	21017	784	IGHG4,IGLC2,IGHG1,IGLC3,MZB1,IGHV1-69D,IL10,IGHV1-18
query_1	TRUE	0.0387522	71	42	3	3	100	0.0714286	0.0422535	GO:0050853	GO:BP	B cell receptor signaling pathway	21017	13301	IGHG4,IGHG1,IGLC3
query_1	TRUE	0.0459806	721	42	7	4	57.1429	0.166667	0.00970874	GO:0009617	GO:BP	response to bacterium	21017	3543	IGHG4,IGHG1,JCHAIN,IGKV3-20,IL10,LYZ,S100A12
query_1	TRUE	0.0459806	8993	42	29	10	34.4828	0.690476	0.00322473	GO:0050896	GO:BP	response to stimulus	21017	13339	IGHG4,IGLC2,IGHG1,JCHAIN,IGLC3,MZB1,IFI27,IGKV3-11,IGHV1-69D,TNFRSF17,IGLV1-40,APOBEC3B,IGKV3-20,IL10,IGHV1-18,SGCD,MYO6,GIPR,DTHD1,MYOCD,EFNA5,NME8,ARHGEF28,LYZ,SCGB3A1,PPP1R2C,S100A12,RETN,SERPINA1
query_1	TRUE	0.0492991	1228	42	9	4	44.4444	0.214286	0.00732899	GO:0098542	GO:BP	defense response to other organism	21017	18794	IGHG4,IGHG1,JCHAIN,IFI27,APOBEC3B,IGKV3-20,IL10,LYZ,S100A12
