# Supplementary material for: Understanding and mitigating the impact of ambient mRNA contamination in single-cell RNA-sequencing analysis
Source: PLoS One. 2025 Sep 24;20(9):e0332440. doi: 10.1371/journal.pone.0332440 (PMC12459771; doi:10.1371/journal.pone.0332440)
Supplement: S12 Table — (XLSX) [file pone.0332440.s012.xlsx]

## Sheet: Sheet1
query	significant	p_value	term_size	query_size	intersection_size	precision	recall	term_id	source	term_name	effective_domain_size	source_order	intersection
query_1	TRUE	3.59675e-11	320	44	13	0.295455	0.040625	GO:0098813	GO:BP	nuclear chromosome segregation	21017	18900	CDT1,CDC20,DLGAP5,PTTG1,ZWINT,MYBL2,UBE2C,CDCA5,CDK1,CDC6,CCNB1,SPC25,KIF23
query_1	TRUE	3.59675e-11	232	44	12	0.272727	0.0517241	GO:0000819	GO:BP	sister chromatid segregation	21017	237	CDT1,CDC20,DLGAP5,ZWINT,MYBL2,UBE2C,CDCA5,CDK1,CDC6,CCNB1,SPC25,KIF23
query_1	TRUE	4.40735e-11	433	44	14	0.318182	0.0323326	GO:1901987	GO:BP	regulation of cell cycle phase transition	21017	21920	CDT1,E2F1,CDC45,CDC20,DLGAP5,ZWINT,UBE2C,CDCA5,CDK1,CDC6,CLSPN,CCNB1,METTL13,SPC25
query_1	TRUE	4.40735e-11	191	44	11	0.25	0.0575916	GO:0000070	GO:BP	mitotic sister chromatid segregation	21017	24	CDT1,CDC20,DLGAP5,ZWINT,MYBL2,UBE2C,CDCA5,CDK1,CCNB1,SPC25,KIF23
query_1	TRUE	4.67689e-10	427	44	13	0.295455	0.030445	GO:0007059	GO:BP	chromosome segregation	21017	2658	CDT1,CDC20,DLGAP5,PTTG1,ZWINT,MYBL2,UBE2C,CDCA5,CDK1,CDC6,CCNB1,SPC25,KIF23
query_1	TRUE	4.67689e-10	537	44	14	0.318182	0.0260708	GO:0044770	GO:BP	cell cycle phase transition	21017	11146	CDT1,E2F1,CDC45,CDC20,DLGAP5,ZWINT,UBE2C,CDCA5,CDK1,CDC6,CLSPN,CCNB1,METTL13,SPC25
query_1	TRUE	7.03271e-10	259	44	11	0.25	0.042471	GO:1901988	GO:BP	negative regulation of cell cycle phase transition	21017	21921	CDT1,E2F1,CDC45,CDC20,ZWINT,CDK1,CDC6,CLSPN,CCNB1,METTL13,SPC25
query_1	TRUE	1.06263e-09	196	44	10	0.227273	0.0510204	GO:0000075	GO:BP	cell cycle checkpoint signaling	21017	26	CDT1,E2F1,CDC45,CDC20,ZWINT,CDK1,CDC6,CLSPN,CCNB1,SPC25
query_1	TRUE	1.13952e-09	724	44	15	0.340909	0.0207182	GO:0010564	GO:BP	regulation of cell cycle process	21017	4217	CDT1,E2F1,CDC45,CDC20,DLGAP5,ZWINT,UBE2C,CDCA5,CDK1,CDC6,CLSPN,CCNB1,METTL13,SPC25,KIF23
query_1	TRUE	1.1891e-09	281	44	11	0.25	0.0391459	GO:0140014	GO:BP	mitotic nuclear division	21017	19633	CDT1,CDC20,DLGAP5,ZWINT,MYBL2,UBE2C,CDCA5,CDK1,CCNB1,SPC25,KIF23
query_1	TRUE	1.45195e-09	747	44	15	0.340909	0.0200803	GO:1903047	GO:BP	mitotic cell cycle process	21017	22727	CDT1,E2F1,CDC45,CDC20,DLGAP5,ZWINT,MYBL2,UBE2C,CDCA5,CDK1,CDC6,CLSPN,CCNB1,SPC25,KIF23
query_1	TRUE	1.87487e-09	628	44	14	0.318182	0.022293	GO:0051276	GO:BP	chromosome organization	21017	13613	CDT1,CDC45,CDC20,DLGAP5,PTTG1,ZWINT,MYBL2,UBE2C,CDCA5,CDK1,CDC6,CCNB1,SPC25,KIF23
query_1	TRUE	1.91818e-09	301	44	11	0.25	0.0365449	GO:0010948	GO:BP	negative regulation of cell cycle process	21017	4526	CDT1,E2F1,CDC45,CDC20,ZWINT,CDK1,CDC6,CLSPN,CCNB1,METTL13,SPC25
query_1	TRUE	2.17716e-09	1280	44	18	0.409091	0.0140625	GO:0022402	GO:BP	cell cycle process	21017	6593	CDT1,E2F1,CDC45,CDC20,DLGAP5,PTTG1,ZWINT,MYBL2,UBE2C,PHGDH,CDCA5,CDK1,CDC6,CLSPN,CCNB1,METTL13,SPC25,KIF23
query_1	TRUE	3.18371e-09	104	44	8	0.181818	0.0769231	GO:0033045	GO:BP	regulation of sister chromatid segregation	21017	8000	CDC20,DLGAP5,ZWINT,UBE2C,CDK1,CDC6,CCNB1,SPC25
query_1	TRUE	4.60184e-09	333	44	11	0.25	0.033033	GO:1901990	GO:BP	regulation of mitotic cell cycle phase transition	21017	21923	E2F1,CDC20,DLGAP5,ZWINT,UBE2C,CDCA5,CDK1,CDC6,CLSPN,CCNB1,SPC25
query_1	TRUE	6.1142e-09	450	44	12	0.272727	0.0266667	GO:0000280	GO:BP	nuclear division	21017	78	CDT1,CDC20,DLGAP5,PTTG1,ZWINT,MYBL2,UBE2C,CDCA5,CDK1,CCNB1,SPC25,KIF23
query_1	TRUE	1.15701e-08	897	44	15	0.340909	0.0167224	GO:0000278	GO:BP	mitotic cell cycle	21017	76	CDT1,E2F1,CDC45,CDC20,DLGAP5,ZWINT,MYBL2,UBE2C,CDCA5,CDK1,CDC6,CLSPN,CCNB1,SPC25,KIF23
query_1	TRUE	1.43161e-08	129	44	8	0.181818	0.0620155	GO:0051983	GO:BP	regulation of chromosome segregation	21017	14045	CDC20,DLGAP5,ZWINT,UBE2C,CDK1,CDC6,CCNB1,SPC25
query_1	TRUE	1.66104e-08	498	44	12	0.272727	0.0240964	GO:0048285	GO:BP	organelle fission	21017	12627	CDT1,CDC20,DLGAP5,PTTG1,ZWINT,MYBL2,UBE2C,CDCA5,CDK1,CCNB1,SPC25,KIF23
query_1	TRUE	1.78089e-08	388	44	11	0.25	0.0283505	GO:0045786	GO:BP	negative regulation of cell cycle	21017	11618	CDT1,E2F1,CDC45,CDC20,ZWINT,CDK1,CDC6,CLSPN,CCNB1,METTL13,SPC25
query_1	TRUE	3.10397e-08	88	44	7	0.159091	0.0795455	GO:1901992	GO:BP	positive regulation of mitotic cell cycle phase transition	21017	21925	CDC20,DLGAP5,UBE2C,CDCA5,CDK1,CDC6,CCNB1
query_1	TRUE	3.48347e-08	90	44	7	0.159091	0.0777778	GO:0030071	GO:BP	regulation of mitotic metaphase/anaphase transition	21017	6671	CDC20,DLGAP5,ZWINT,UBE2C,CDC6,CCNB1,SPC25
query_1	TRUE	4.21339e-08	93	44	7	0.159091	0.0752688	GO:1902099	GO:BP	regulation of metaphase/anaphase transition of cell cycle	21017	22013	CDC20,DLGAP5,ZWINT,UBE2C,CDC6,CCNB1,SPC25
query_1	TRUE	4.36356e-08	94	44	7	0.159091	0.0744681	GO:0007091	GO:BP	metaphase/anaphase transition of mitotic cell cycle	21017	2675	CDC20,DLGAP5,ZWINT,UBE2C,CDC6,CCNB1,SPC25
query_1	TRUE	4.46197e-08	432	44	11	0.25	0.025463	GO:0044772	GO:BP	mitotic cell cycle phase transition	21017	11148	E2F1,CDC20,DLGAP5,ZWINT,UBE2C,CDCA5,CDK1,CDC6,CLSPN,CCNB1,SPC25
query_1	TRUE	5.04727e-08	97	44	7	0.159091	0.0721649	GO:0044784	GO:BP	metaphase/anaphase transition of cell cycle	21017	11156	CDC20,DLGAP5,ZWINT,UBE2C,CDC6,CCNB1,SPC25
query_1	TRUE	9.98898e-08	59	44	6	0.136364	0.101695	GO:0010965	GO:BP	regulation of mitotic sister chromatid separation	21017	4541	CDC20,DLGAP5,ZWINT,UBE2C,CCNB1,SPC25
query_1	TRUE	1.00279e-07	108	44	7	0.159091	0.0648148	GO:1901989	GO:BP	positive regulation of cell cycle phase transition	21017	21922	CDC20,DLGAP5,UBE2C,CDCA5,CDK1,CDC6,CCNB1
query_1	TRUE	1.2096e-07	1104	44	15	0.340909	0.013587	GO:0051726	GO:BP	regulation of cell cycle	21017	13911	CDT1,E2F1,CDC45,CDC20,DLGAP5,ZWINT,UBE2C,CDCA5,CDK1,CDC6,CLSPN,CCNB1,METTL13,SPC25,KIF23
query_1	TRUE	1.22525e-07	62	44	6	0.136364	0.0967742	GO:0051306	GO:BP	mitotic sister chromatid separation	21017	13637	CDC20,DLGAP5,ZWINT,UBE2C,CCNB1,SPC25
query_1	TRUE	1.56671e-07	497	44	11	0.25	0.0221328	GO:0007346	GO:BP	regulation of mitotic cell cycle	21017	2855	E2F1,CDC20,DLGAP5,ZWINT,UBE2C,CDCA5,CDK1,CDC6,CLSPN,CCNB1,SPC25
query_1	TRUE	1.74058e-07	119	44	7	0.159091	0.0588235	GO:0045931	GO:BP	positive regulation of mitotic cell cycle	21017	11725	CDC20,DLGAP5,UBE2C,CDCA5,CDK1,CDC6,CCNB1
query_1	TRUE	2.25269e-07	124	44	7	0.159091	0.0564516	GO:0050000	GO:BP	chromosome localization	21017	13183	CDT1,DLGAP5,ZWINT,CDCA5,CCNB1,SPC25,XIST
query_1	TRUE	2.67977e-07	1824	44	18	0.409091	0.00986842	GO:0007049	GO:BP	cell cycle	21017	2649	CDT1,E2F1,CDC45,CDC20,DLGAP5,PTTG1,ZWINT,MYBL2,UBE2C,PHGDH,CDCA5,CDK1,CDC6,CLSPN,CCNB1,METTL13,SPC25,KIF23
query_1	TRUE	3.12074e-07	74	44	6	0.136364	0.0810811	GO:1905818	GO:BP	regulation of chromosome separation	21017	24928	CDC20,DLGAP5,ZWINT,UBE2C,CCNB1,SPC25
query_1	TRUE	5.26196e-07	81	44	6	0.136364	0.0740741	GO:0051304	GO:BP	chromosome separation	21017	13635	CDC20,DLGAP5,ZWINT,UBE2C,CCNB1,SPC25
query_1	TRUE	6.27485e-07	146	44	7	0.159091	0.0479452	GO:0007093	GO:BP	mitotic cell cycle checkpoint signaling	21017	2676	CDC20,ZWINT,CDK1,CDC6,CLSPN,CCNB1,SPC25
query_1	TRUE	8.49735e-07	237	44	8	0.181818	0.0337553	GO:0033044	GO:BP	regulation of chromosome organization	21017	7999	CDC20,DLGAP5,ZWINT,UBE2C,CDK1,CDC6,CCNB1,SPC25
query_1	TRUE	1.37381e-06	253	44	8	0.181818	0.0316206	GO:0090068	GO:BP	positive regulation of cell cycle process	21017	17994	CDC20,DLGAP5,UBE2C,CDCA5,CDK1,CDC6,CCNB1,KIF23
query_1	TRUE	1.59456e-06	169	44	7	0.159091	0.0414201	GO:1902850	GO:BP	microtubule cytoskeleton organization involved in mitosis	21017	22560	CDC20,DLGAP5,MYBL2,CDK1,CCNB1,SPC25,KIF23
query_1	TRUE	2.05732e-06	656	44	11	0.25	0.0167683	GO:0051301	GO:BP	cell division	21017	13632	CDT1,CDC20,PTTG1,ZWINT,UBE2C,CDCA5,CDK1,CDC6,CCNB1,SPC25,KIF23
query_1	TRUE	2.09748e-06	20	44	4	0.0909091	0.2	GO:0000076	GO:BP	DNA replication checkpoint signaling	21017	27	CDT1,CDC45,CDC6,CLSPN
query_1	TRUE	2.41394e-06	182	44	7	0.159091	0.0384615	GO:1901991	GO:BP	negative regulation of mitotic cell cycle phase transition	21017	21924	CDC20,ZWINT,CDK1,CDC6,CLSPN,CCNB1,SPC25
query_1	TRUE	2.41394e-06	54	44	5	0.113636	0.0925926	GO:0033047	GO:BP	regulation of mitotic sister chromatid segregation	21017	8002	CDC20,ZWINT,CDK1,CCNB1,SPC25
query_1	TRUE	3.66497e-06	116	44	6	0.136364	0.0517241	GO:0051303	GO:BP	establishment of chromosome localization	21017	13634	CDT1,ZWINT,CDCA5,CCNB1,SPC25,XIST
query_1	TRUE	3.97108e-06	118	44	6	0.136364	0.0508475	GO:0007088	GO:BP	regulation of mitotic nuclear division	21017	2673	CDC20,DLGAP5,ZWINT,UBE2C,CCNB1,SPC25
query_1	TRUE	8.26231e-06	134	44	6	0.136364	0.0447761	GO:0007052	GO:BP	mitotic spindle organization	21017	2651	CDC20,DLGAP5,MYBL2,CCNB1,SPC25,KIF23
query_1	TRUE	1.00469e-05	139	44	6	0.136364	0.0431655	GO:0031570	GO:BP	DNA integrity checkpoint signaling	21017	7220	CDT1,E2F1,CDC45,CDK1,CDC6,CLSPN
query_1	TRUE	1.12529e-05	343	44	8	0.181818	0.0233236	GO:0045787	GO:BP	positive regulation of cell cycle	21017	11619	CDC20,DLGAP5,UBE2C,CDCA5,CDK1,CDC6,CCNB1,KIF23
query_1	TRUE	1.1384e-05	233	44	7	0.159091	0.0300429	GO:0045930	GO:BP	negative regulation of mitotic cell cycle	21017	11724	CDC20,ZWINT,CDK1,CDC6,CLSPN,CCNB1,SPC25
query_1	TRUE	1.31601e-05	147	44	6	0.136364	0.0408163	GO:0051783	GO:BP	regulation of nuclear division	21017	13933	CDC20,DLGAP5,ZWINT,UBE2C,CCNB1,SPC25
query_1	TRUE	2.26044e-05	37	44	4	0.0909091	0.108108	GO:0006270	GO:BP	DNA replication initiation	21017	2085	CDT1,CDC45,MCM10,CDC6
query_1	TRUE	4.81998e-05	102	44	5	0.113636	0.0490196	GO:0051310	GO:BP	metaphase chromosome alignment	21017	13641	CDT1,ZWINT,CDCA5,CCNB1,SPC25
query_1	TRUE	5.1225e-05	46	44	4	0.0909091	0.0869565	GO:0071173	GO:BP	spindle assembly checkpoint signaling	21017	16469	CDC20,ZWINT,CCNB1,SPC25
query_1	TRUE	5.1225e-05	46	44	4	0.0909091	0.0869565	GO:0071174	GO:BP	mitotic spindle checkpoint signaling	21017	16470	CDC20,ZWINT,CCNB1,SPC25
query_1	TRUE	5.1225e-05	46	44	4	0.0909091	0.0869565	GO:0007094	GO:BP	mitotic spindle assembly checkpoint signaling	21017	2677	CDC20,ZWINT,CCNB1,SPC25
query_1	TRUE	5.49411e-05	47	44	4	0.0909091	0.0851064	GO:0031577	GO:BP	spindle checkpoint signaling	21017	7223	CDC20,ZWINT,CCNB1,SPC25
query_1	TRUE	5.59836e-05	48	44	4	0.0909091	0.0833333	GO:2000816	GO:BP	negative regulation of mitotic sister chromatid separation	21017	26071	CDC20,ZWINT,CCNB1,SPC25
query_1	TRUE	5.59836e-05	48	44	4	0.0909091	0.0833333	GO:0033048	GO:BP	negative regulation of mitotic sister chromatid segregation	21017	8003	CDC20,ZWINT,CCNB1,SPC25
query_1	TRUE	5.59836e-05	48	44	4	0.0909091	0.0833333	GO:0033046	GO:BP	negative regulation of sister chromatid segregation	21017	8001	CDC20,ZWINT,CCNB1,SPC25
query_1	TRUE	5.59836e-05	48	44	4	0.0909091	0.0833333	GO:0045841	GO:BP	negative regulation of mitotic metaphase/anaphase transition	21017	11657	CDC20,ZWINT,CCNB1,SPC25
query_1	TRUE	6.30104e-05	50	44	4	0.0909091	0.08	GO:1905819	GO:BP	negative regulation of chromosome separation	21017	24929	CDC20,ZWINT,CCNB1,SPC25
query_1	TRUE	6.30104e-05	50	44	4	0.0909091	0.08	GO:0051985	GO:BP	negative regulation of chromosome segregation	21017	14047	CDC20,ZWINT,CCNB1,SPC25
query_1	TRUE	6.30104e-05	50	44	4	0.0909091	0.08	GO:1902100	GO:BP	negative regulation of metaphase/anaphase transition of cell cycle	21017	22014	CDC20,ZWINT,CCNB1,SPC25
query_1	TRUE	6.62254e-05	15	44	3	0.0681818	0.2	GO:0045842	GO:BP	positive regulation of mitotic metaphase/anaphase transition	21017	11658	CDC20,DLGAP5,UBE2C
query_1	TRUE	7.07113e-05	205	44	6	0.136364	0.0292683	GO:0007051	GO:BP	spindle organization	21017	2650	CDC20,DLGAP5,MYBL2,CCNB1,SPC25,KIF23
query_1	TRUE	7.89952e-05	16	44	3	0.0681818	0.1875	GO:1902101	GO:BP	positive regulation of metaphase/anaphase transition of cell cycle	21017	22015	CDC20,DLGAP5,UBE2C
query_1	TRUE	9.38049e-05	56	44	4	0.0909091	0.0714286	GO:0045839	GO:BP	negative regulation of mitotic nuclear division	21017	11655	CDC20,ZWINT,CCNB1,SPC25
query_1	TRUE	0.000132203	19	44	3	0.0681818	0.157895	GO:1901970	GO:BP	positive regulation of mitotic sister chromatid separation	21017	21909	CDC20,DLGAP5,UBE2C
query_1	TRUE	0.000146279	63	44	4	0.0909091	0.0634921	GO:0051784	GO:BP	negative regulation of nuclear division	21017	13934	CDC20,ZWINT,CCNB1,SPC25
query_1	TRUE	0.000203552	3	44	2	0.0454545	0.666667	GO:0071163	GO:BP	DNA replication preinitiation complex assembly	21017	16462	CDT1,CDC45
query_1	TRUE	0.000400993	4	44	2	0.0454545	0.5	GO:1905448	GO:BP	positive regulation of mitochondrial ATP synthesis coupled electron transport	21017	24642	CDK1,CCNB1
query_1	TRUE	0.000417264	28	44	3	0.0681818	0.107143	GO:0051984	GO:BP	positive regulation of chromosome segregation	21017	14046	CDK1,CDC6,CCNB1
query_1	TRUE	0.000508737	30	44	3	0.0681818	0.1	GO:1905820	GO:BP	positive regulation of chromosome separation	21017	24930	CDC20,DLGAP5,UBE2C
query_1	TRUE	0.000641086	5	44	2	0.0454545	0.4	GO:0031536	GO:BP	positive regulation of exit from mitosis	21017	7200	UBE2C,CDCA5
query_1	TRUE	0.000650268	311	44	6	0.136364	0.0192926	GO:0051607	GO:BP	defense response to virus	21017	13823	ISG15,IFI44L,IFIT3,IFI27,IFIT2,RSAD2
query_1	TRUE	0.000650268	94	44	4	0.0909091	0.0425532	GO:2001251	GO:BP	negative regulation of chromosome organization	21017	26440	CDC20,ZWINT,CCNB1,SPC25
query_1	TRUE	0.000882055	663	44	8	0.181818	0.0120664	GO:0000226	GO:BP	microtubule cytoskeleton organization	21017	61	CDC20,DLGAP5,MYBL2,CDK1,CCNB1,SPC25,KIF23,MAP7D2
query_1	TRUE	0.00091233	6	44	2	0.0454545	0.333333	GO:1905446	GO:BP	regulation of mitochondrial ATP synthesis coupled electron transport	21017	24640	CDK1,CCNB1
query_1	TRUE	0.000929932	104	44	4	0.0909091	0.0384615	GO:0010389	GO:BP	regulation of G2/M transition of mitotic cell cycle	21017	4098	CDK1,CDC6,CLSPN,CCNB1
query_1	TRUE	0.00118379	111	44	4	0.0909091	0.036036	GO:0048144	GO:BP	fibroblast proliferation	21017	12545	E2F1,CDK1,CDC6,CCNB1
query_1	TRUE	0.00122946	7	44	2	0.0454545	0.285714	GO:0044785	GO:BP	metaphase/anaphase transition of meiotic cell cycle	21017	11157	CDC20,ZWINT
query_1	TRUE	0.00141752	117	44	4	0.0909091	0.034188	GO:1902749	GO:BP	regulation of cell cycle G2/M phase transition	21017	22475	CDK1,CDC6,CLSPN,CCNB1
query_1	TRUE	0.00153487	45	44	3	0.0681818	0.0666667	GO:0045840	GO:BP	positive regulation of mitotic nuclear division	21017	11656	CDC20,DLGAP5,UBE2C
query_1	TRUE	0.00237836	8993	44	31	0.704545	0.00344713	GO:0050896	GO:BP	response to stimulus	21017	13339	ISG15,IFI44L,XAF1,IFIT3,IFI27,CDT1,IFIT2,IGHV1-69D,RSAD2,FCER1G,E2F1,CDC45,IRF8,MCM10,CDC20,IGLV1-40,IGKV3-20,PTTG1,ZWINT,MYBL2,CDCA5,CDK1,CDC6,CLSPN,UBE2T,CCNB1,ITM2C,SPC25,SCGB3A1,TRHDE,PPP1R2C
query_1	TRUE	0.00237836	10	44	2	0.0454545	0.2	GO:1904668	GO:BP	positive regulation of ubiquitin protein ligase activity	21017	24008	CDC20,UBE2C
query_1	TRUE	0.00237836	137	44	4	0.0909091	0.0291971	GO:0000086	GO:BP	G2/M transition of mitotic cell cycle	21017	34	CDK1,CDC6,CLSPN,CCNB1
query_1	TRUE	0.00237836	405	44	6	0.136364	0.0148148	GO:0009615	GO:BP	response to virus	21017	3541	ISG15,IFI44L,IFIT3,IFI27,IFIT2,RSAD2
query_1	TRUE	0.00237836	53	44	3	0.0681818	0.0566038	GO:0008608	GO:BP	attachment of spindle microtubules to kinetochore	21017	3205	CDT1,CCNB1,SPC25
query_1	TRUE	0.00237836	53	44	3	0.0681818	0.0566038	GO:0044818	GO:BP	mitotic G2/M transition checkpoint	21017	11174	CDK1,CDC6,CLSPN
query_1	TRUE	0.00237836	993	44	9	0.204545	0.00906344	GO:0006259	GO:BP	DNA metabolic process	21017	2076	CDT1,CDC45,MCM10,PTTG1,CDCA5,CDK1,CDC6,CLSPN,UBE2T
query_1	TRUE	0.00255602	55	44	3	0.0681818	0.0545455	GO:0048146	GO:BP	positive regulation of fibroblast proliferation	21017	12547	E2F1,CDC6,CCNB1
query_1	TRUE	0.00282809	11	44	2	0.0454545	0.181818	GO:0033314	GO:BP	mitotic DNA replication checkpoint signaling	21017	8127	CDC6,CLSPN
query_1	TRUE	0.00340269	61	44	3	0.0681818	0.0491803	GO:0007080	GO:BP	mitotic metaphase chromosome alignment	21017	2669	CDT1,CDCA5,CCNB1
query_1	TRUE	0.00344858	624	44	7	0.159091	0.0112179	GO:0051640	GO:BP	organelle localization	21017	13853	CDT1,DLGAP5,ZWINT,CDCA5,CCNB1,SPC25,XIST
query_1	TRUE	0.00348315	62	44	3	0.0681818	0.0483871	GO:0051785	GO:BP	positive regulation of nuclear division	21017	13935	CDC20,DLGAP5,UBE2C
query_1	TRUE	0.00348315	283	44	5	0.113636	0.0176678	GO:0006260	GO:BP	DNA replication	21017	2077	CDT1,CDC45,MCM10,CDK1,CDC6
query_1	TRUE	0.00348315	154	44	4	0.0909091	0.025974	GO:0044839	GO:BP	cell cycle G2/M phase transition	21017	11188	CDK1,CDC6,CLSPN,CCNB1
query_1	TRUE	0.00405082	161	44	4	0.0909091	0.0248447	GO:0006261	GO:BP	DNA-templated DNA replication	21017	2078	CDT1,CDC45,MCM10,CDC6
query_1	TRUE	0.004223	67	44	3	0.0681818	0.0447761	GO:0010972	GO:BP	negative regulation of G2/M transition of mitotic cell cycle	21017	4548	CDK1,CDC6,CLSPN
query_1	TRUE	0.00456012	69	44	3	0.0681818	0.0434783	GO:1902750	GO:BP	negative regulation of cell cycle G2/M phase transition	21017	22476	CDK1,CDC6,CLSPN
query_1	TRUE	0.00490114	15	44	2	0.0454545	0.133333	GO:0044771	GO:BP	meiotic cell cycle phase transition	21017	11147	CDC20,ZWINT
query_1	TRUE	0.00497986	1125	44	9	0.204545	0.008	GO:0140546	GO:BP	defense response to symbiont	21017	19820	ISG15,IFI44L,IFIT3,IFI27,IFIT2,RSAD2,FCER1G,IRF8,IGKV3-20
query_1	TRUE	0.00539949	901	44	8	0.181818	0.00887902	GO:0006974	GO:BP	DNA damage response	21017	2601	E2F1,CDC45,MCM10,PTTG1,CDCA5,CDK1,CLSPN,UBE2T
query_1	TRUE	0.00550219	490	44	6	0.136364	0.0122449	GO:0051656	GO:BP	establishment of organelle localization	21017	13869	CDT1,ZWINT,CDCA5,CCNB1,SPC25,XIST
query_1	TRUE	0.00550219	75	44	3	0.0681818	0.04	GO:0090307	GO:BP	mitotic spindle assembly	21017	18189	CDC20,MYBL2,KIF23
query_1	TRUE	0.00550219	3570	44	17	0.386364	0.0047619	GO:0006996	GO:BP	organelle organization	21017	2611	CDT1,IFIT2,CDC45,CDC20,DLGAP5,PTTG1,ZWINT,MYBL2,UBE2C,CDCA5,CDK1,CDC6,CCNB1,SPC25,KIF23,MYOM2,MAP7D2
query_1	TRUE	0.00707742	82	44	3	0.0681818	0.0365854	GO:0070936	GO:BP	protein K48-linked ubiquitination	21017	16380	IFI27,UBE2C,UBE2T
query_1	TRUE	0.00743424	19	44	2	0.0454545	0.105263	GO:0007096	GO:BP	regulation of exit from mitosis	21017	2679	UBE2C,CDCA5
query_1	TRUE	0.00770303	959	44	8	0.181818	0.00834202	GO:0007017	GO:BP	microtubule-based process	21017	2625	CDC20,DLGAP5,MYBL2,CDK1,CCNB1,SPC25,KIF23,MAP7D2
query_1	TRUE	0.00810198	20	44	2	0.0454545	0.1	GO:1904666	GO:BP	regulation of ubiquitin protein ligase activity	21017	24006	CDC20,UBE2C
query_1	TRUE	0.00862251	1228	44	9	0.204545	0.00732899	GO:0098542	GO:BP	defense response to other organism	21017	18794	ISG15,IFI44L,IFIT3,IFI27,IFIT2,RSAD2,FCER1G,IRF8,IGKV3-20
query_1	TRUE	0.00908227	91	44	3	0.0681818	0.032967	GO:0048145	GO:BP	regulation of fibroblast proliferation	21017	12546	E2F1,CDC6,CCNB1
query_1	TRUE	0.00908227	91	44	3	0.0681818	0.032967	GO:0044774	GO:BP	mitotic DNA integrity checkpoint signaling	21017	11150	CDK1,CDC6,CLSPN
query_1	TRUE	0.0094043	22	44	2	0.0454545	0.0909091	GO:0051443	GO:BP	positive regulation of ubiquitin-protein transferase activity	21017	13706	CDC20,UBE2C
query_1	TRUE	0.0094043	22	44	2	0.0454545	0.0909091	GO:0090231	GO:BP	regulation of spindle checkpoint	21017	18126	ZWINT,CCNB1
query_1	TRUE	0.0120617	25	44	2	0.0454545	0.08	GO:0008156	GO:BP	negative regulation of DNA replication	21017	3128	CDT1,CDC6
query_1	TRUE	0.0128705	26	44	2	0.0454545	0.0769231	GO:0031145	GO:BP	anaphase-promoting complex-dependent catabolic process	21017	7063	CDC20,UBE2C
query_1	TRUE	0.0128705	3876	44	17	0.386364	0.00438596	GO:0006950	GO:BP	response to stress	21017	2582	ISG15,IFI44L,IFIT3,IFI27,IFIT2,RSAD2,FCER1G,E2F1,CDC45,IRF8,MCM10,IGKV3-20,PTTG1,CDCA5,CDK1,CLSPN,UBE2T
query_1	TRUE	0.013861	402	44	5	0.113636	0.0124378	GO:0140694	GO:BP	membraneless organelle assembly	21017	19860	CDC20,DLGAP5,MYBL2,KIF23,MYOM2
query_1	TRUE	0.0146409	28	44	2	0.0454545	0.0714286	GO:0010971	GO:BP	positive regulation of G2/M transition of mitotic cell cycle	21017	4547	CDK1,CCNB1
query_1	TRUE	0.0149361	610	44	6	0.136364	0.00983607	GO:0006281	GO:BP	DNA repair	21017	2095	CDC45,PTTG1,CDCA5,CDK1,CLSPN,UBE2T
query_1	TRUE	0.0149361	242	44	4	0.0909091	0.0165289	GO:0044843	GO:BP	cell cycle G1/S phase transition	21017	11189	E2F1,CDK1,CDC6,METTL13
query_1	TRUE	0.0172328	31	44	2	0.0454545	0.0645161	GO:0007064	GO:BP	mitotic sister chromatid cohesion	21017	2662	CDC20,CDCA5
query_1	TRUE	0.0172328	31	44	2	0.0454545	0.0645161	GO:1902751	GO:BP	positive regulation of cell cycle G2/M phase transition	21017	22477	CDK1,CCNB1
query_1	TRUE	0.0172328	31	44	2	0.0454545	0.0645161	GO:0070979	GO:BP	protein K11-linked ubiquitination	21017	16411	UBE2C,UBE2T
query_1	TRUE	0.0172373	118	44	3	0.0681818	0.0254237	GO:0015695	GO:BP	organic cation transport	21017	4816	SLC25A15,SLC44A5,SLC35F3
query_1	TRUE	0.0180726	32	44	2	0.0454545	0.0625	GO:0010458	GO:BP	exit from mitosis	21017	4154	UBE2C,CDCA5
query_1	TRUE	0.0181072	122	44	3	0.0681818	0.0245902	GO:0032479	GO:BP	regulation of type I interferon production	21017	7590	ISG15,XAF1,IRF8
query_1	TRUE	0.0181072	1	44	1	0.0227273	1	GO:1902977	GO:BP	mitotic DNA replication preinitiation complex assembly	21017	22662	CDC45
query_1	TRUE	0.0181072	1	44	1	0.0227273	1	GO:0007344	GO:BP	pronuclear fusion	21017	2854	CDK1
query_1	TRUE	0.0181072	1	44	1	0.0227273	1	GO:0000741	GO:BP	karyogamy	21017	213	CDK1
query_1	TRUE	0.0181072	122	44	3	0.0681818	0.0245902	GO:0032606	GO:BP	type I interferon production	21017	7654	ISG15,XAF1,IRF8
query_1	TRUE	0.0190389	1139	44	8	0.181818	0.00702371	GO:0033043	GO:BP	regulation of organelle organization	21017	7998	CDC20,DLGAP5,ZWINT,UBE2C,CDK1,CDC6,CCNB1,SPC25
query_1	TRUE	0.0194647	2008	44	11	0.25	0.00547809	GO:0006955	GO:BP	immune response	21017	2586	ISG15,IFI44L,IFIT3,IFI27,IFIT2,IGHV1-69D,RSAD2,FCER1G,IRF8,IGLV1-40,IGKV3-20
query_1	TRUE	0.0198535	127	44	3	0.0681818	0.023622	GO:0019079	GO:BP	viral genome replication	21017	5569	ISG15,IFI27,RSAD2
query_1	TRUE	0.0201534	128	44	3	0.0681818	0.0234375	GO:0006275	GO:BP	regulation of DNA replication	21017	2090	CDT1,CDK1,CDC6
query_1	TRUE	0.0206284	1724	44	10	0.227273	0.00580046	GO:0044419	GO:BP	biological process involved in interspecies interaction between organisms	21017	10998	ISG15,IFI44L,IFIT3,IFI27,IFIT2,RSAD2,FCER1G,IRF8,IGKV3-20,CDK1
query_1	TRUE	0.0207585	130	44	3	0.0681818	0.0230769	GO:0000077	GO:BP	DNA damage checkpoint signaling	21017	28	E2F1,CDK1,CLSPN
query_1	TRUE	0.0208903	36	44	2	0.0454545	0.0555556	GO:0040020	GO:BP	regulation of meiotic nuclear division	21017	9908	CDC20,ZWINT
query_1	TRUE	0.0218994	37	44	2	0.0454545	0.0540541	GO:0007095	GO:BP	mitotic G2 DNA damage checkpoint signaling	21017	2678	CDK1,CLSPN
query_1	TRUE	0.0221438	134	44	3	0.0681818	0.0223881	GO:0051225	GO:BP	spindle assembly	21017	13578	CDC20,MYBL2,KIF23
query_1	TRUE	0.0239934	2398	44	12	0.272727	0.00500417	GO:0051128	GO:BP	regulation of cellular component organization	21017	13512	ISG15,FCER1G,CDC20,DLGAP5,ZWINT,UBE2C,CDK1,CDC6,CCNB1,ITM2C,SPC25,SCGB3A1
query_1	TRUE	0.0250175	40	44	2	0.0454545	0.05	GO:0051438	GO:BP	regulation of ubiquitin-protein transferase activity	21017	13705	CDC20,UBE2C
query_1	TRUE	0.025041	141	44	3	0.0681818	0.0212766	GO:0061982	GO:BP	meiosis I cell cycle process	21017	15766	CDC20,PTTG1,ZWINT
query_1	TRUE	0.0259082	41	44	2	0.0454545	0.0487805	GO:0033260	GO:BP	nuclear DNA replication	21017	8103	CDT1,CDC45
query_1	TRUE	0.0281397	1517	44	9	0.204545	0.00593276	GO:0007010	GO:BP	cytoskeleton organization	21017	2622	CDC20,DLGAP5,MYBL2,CDK1,CCNB1,SPC25,KIF23,MYOM2,MAP7D2
query_1	TRUE	0.0281397	43	44	2	0.0454545	0.0465116	GO:0045740	GO:BP	positive regulation of DNA replication	21017	11580	CDT1,CDK1
query_1	TRUE	0.0291751	44	44	2	0.0454545	0.0454545	GO:0030261	GO:BP	chromosome condensation	21017	6749	CDCA5,CDK1
query_1	TRUE	0.0295269	977	44	7	0.159091	0.00716479	GO:0045087	GO:BP	innate immune response	21017	11270	ISG15,IFIT3,IFI27,IFIT2,RSAD2,FCER1G,IRF8
query_1	TRUE	0.0298548	2	44	1	0.0227273	0.5	GO:1905325	GO:BP	regulation of meiosis I spindle assembly checkpoint	21017	24541	ZWINT
query_1	TRUE	0.0298548	2	44	1	0.0227273	0.5	GO:1990949	GO:BP	metaphase/anaphase transition of meiosis I	21017	25349	CDC20
query_1	TRUE	0.0298548	45	44	2	0.0454545	0.0444444	GO:1901976	GO:BP	regulation of cell cycle checkpoint	21017	21911	ZWINT,CCNB1
query_1	TRUE	0.0298548	2	44	1	0.0227273	0.5	GO:1905318	GO:BP	meiosis I spindle assembly checkpoint signaling	21017	24534	ZWINT
query_1	TRUE	0.0298548	2	44	1	0.0227273	0.5	GO:0031619	GO:BP	homologous chromosome orientation in meiotic metaphase I	21017	7236	ZWINT
query_1	TRUE	0.0298548	46	44	2	0.0454545	0.0434783	GO:0032467	GO:BP	positive regulation of cytokinesis	21017	7582	CDC6,KIF23
query_1	TRUE	0.0298548	2	44	1	0.0227273	0.5	GO:0002273	GO:BP	plasmacytoid dendritic cell differentiation	21017	805	IRF8
query_1	TRUE	0.0298548	45	44	2	0.0454545	0.0444444	GO:0044786	GO:BP	cell cycle DNA replication	21017	11158	CDT1,CDC45
query_1	TRUE	0.0298548	2	44	1	0.0227273	0.5	GO:0110029	GO:BP	negative regulation of meiosis I	21017	19360	ZWINT
query_1	TRUE	0.0305331	1555	44	9	0.204545	0.00578778	GO:0051707	GO:BP	response to other organism	21017	13904	ISG15,IFI44L,IFIT3,IFI27,IFIT2,RSAD2,FCER1G,IRF8,IGKV3-20
query_1	TRUE	0.0305331	1558	44	9	0.204545	0.00577664	GO:0043207	GO:BP	response to external biotic stimulus	21017	10576	ISG15,IFI44L,IFIT3,IFI27,IFIT2,RSAD2,FCER1G,IRF8,IGKV3-20
query_1	TRUE	0.0305331	319	44	4	0.0909091	0.0125392	GO:0019058	GO:BP	viral life cycle	21017	5555	ISG15,IFI27,RSAD2,CDK1
query_1	TRUE	0.0305331	517	44	5	0.113636	0.00967118	GO:0043065	GO:BP	positive regulation of apoptotic process	21017	10511	IFIT2,E2F1,IRF8,MYBL2,ITM2C
query_1	TRUE	0.0327661	326	44	4	0.0909091	0.0122699	GO:0042742	GO:BP	defense response to bacterium	21017	10335	ISG15,FCER1G,IRF8,IGKV3-20
query_1	TRUE	0.0340353	533	44	5	0.113636	0.00938086	GO:0043068	GO:BP	positive regulation of programmed cell death	21017	10514	IFIT2,E2F1,IRF8,MYBL2,ITM2C
query_1	TRUE	0.034671	1593	44	9	0.204545	0.00564972	GO:0009607	GO:BP	response to biotic stimulus	21017	3535	ISG15,IFI44L,IFIT3,IFI27,IFIT2,RSAD2,FCER1G,IRF8,IGKV3-20
query_1	TRUE	0.0347844	51	44	2	0.0454545	0.0392157	GO:0140374	GO:BP	antiviral innate immune response	21017	19754	IFIT3,IFIT2
query_1	TRUE	0.0389133	174	44	3	0.0681818	0.0172414	GO:0022900	GO:BP	electron transport chain	21017	6630	PHGDH,CDK1,CCNB1
query_1	TRUE	0.0398255	55	44	2	0.0454545	0.0363636	GO:0045071	GO:BP	negative regulation of viral genome replication	21017	11269	ISG15,RSAD2
query_1	TRUE	0.0406694	3	44	1	0.0227273	0.333333	GO:0002316	GO:BP	follicular B cell differentiation	21017	848	IRF8
query_1	TRUE	0.0406694	3	44	1	0.0227273	0.333333	GO:1990575	GO:BP	mitochondrial L-ornithine transmembrane transport	21017	25223	SLC25A15
query_1	TRUE	0.0406694	3	44	1	0.0227273	0.333333	GO:0033316	GO:BP	meiotic spindle assembly checkpoint signaling	21017	8129	ZWINT
query_1	TRUE	0.0406694	3	44	1	0.0227273	0.333333	GO:0002270	GO:BP	plasmacytoid dendritic cell activation	21017	802	IRF8
query_1	TRUE	0.0406694	5646	44	20	0.454545	0.00354233	GO:0048523	GO:BP	negative regulation of cellular process	21017	12806	ISG15,XAF1,IFIT3,IFI27,CDT1,RSAD2,E2F1,CDC45,IRF8,CDC20,ZWINT,CDK1,CDC6,CLSPN,CCNB1,METTL13,ITM2C,SPC25,XIST,SCGB3A1
query_1	TRUE	0.0406694	3	44	1	0.0227273	0.333333	GO:1905786	GO:BP	positive regulation of anaphase-promoting complex-dependent catabolic process	21017	24896	CDC20
query_1	TRUE	0.0410009	57	44	2	0.0454545	0.0350877	GO:0007062	GO:BP	sister chromatid cohesion	21017	2660	CDC20,CDCA5
query_1	TRUE	0.0417517	357	44	4	0.0909091	0.0112045	GO:0010639	GO:BP	negative regulation of organelle organization	21017	4285	CDC20,ZWINT,CCNB1,SPC25
query_1	TRUE	0.0454273	1093	44	7	0.159091	0.00640439	GO:0051130	GO:BP	positive regulation of cellular component organization	21017	13514	ISG15,FCER1G,CDC20,DLGAP5,UBE2C,CDK1,SCGB3A1
query_1	TRUE	0.0454273	188	44	3	0.0681818	0.0159574	GO:1902806	GO:BP	regulation of cell cycle G1/S phase transition	21017	22525	E2F1,CDC6,METTL13
query_1	TRUE	0.0499162	4	44	1	0.0227273	0.25	GO:1990086	GO:BP	lens fiber cell apoptotic process	21017	25077	E2F1
query_1	TRUE	0.0499162	198	44	3	0.0681818	0.0151515	GO:0031396	GO:BP	regulation of protein ubiquitination	21017	7152	ISG15,CDC20,UBE2C
query_1	TRUE	0.0499162	4	44	1	0.0227273	0.25	GO:0043060	GO:BP	meiotic metaphase I homologous chromosome alignment	21017	10507	ZWINT
query_1	TRUE	0.0499162	198	44	3	0.0681818	0.0151515	GO:0140013	GO:BP	meiotic nuclear division	21017	19632	CDC20,PTTG1,ZWINT
query_1	TRUE	0.0499162	4	44	1	0.0227273	0.25	GO:0032461	GO:BP	positive regulation of protein oligomerization	21017	7576	ISG15
query_1	TRUE	0.0499162	4	44	1	0.0227273	0.25	GO:0014038	GO:BP	regulation of Schwann cell differentiation	21017	4608	CDK1
query_1	TRUE	0.0499162	4	44	1	0.0227273	0.25	GO:0007079	GO:BP	mitotic chromosome movement towards spindle pole	21017	2668	DLGAP5
query_1	TRUE	0.0499162	4	44	1	0.0227273	0.25	GO:0007089	GO:BP	traversing start control point of mitotic cell cycle	21017	2674	CDC6
query_1	TRUE	0.0499162	4	44	1	0.0227273	0.25	GO:0042427	GO:BP	serotonin biosynthetic process	21017	10168	TPH2
query_1	TRUE	0.0499162	196	44	3	0.0681818	0.0153061	GO:0042770	GO:BP	signal transduction in response to DNA damage	21017	10355	E2F1,CDK1,CLSPN
query_1	TRUE	0.0499162	4	44	1	0.0227273	0.25	GO:0044779	GO:BP	meiotic spindle checkpoint signaling	21017	11152	ZWINT

## Sheet: Sheet2
query	significant	p_value	term_size	query_size	intersection_size	precision	recall	term_id	source	term_name	effective_domain_size	source_order	intersection
query_1	TRUE	0.00237836	8993	44	31	0.704545	0.00344713	GO:0050896	GO:BP	response to stimulus	21017	13339	ISG15,IFI44L,XAF1,IFIT3,IFI27,CDT1,IFIT2,IGHV1-69D,RSAD2,FCER1G,E2F1,CDC45,IRF8,MCM10,CDC20,IGLV1-40,IGKV3-20,PTTG1,ZWINT,MYBL2,CDCA5,CDK1,CDC6,CLSPN,UBE2T,CCNB1,ITM2C,SPC25,SCGB3A1,TRHDE,PPP1R2C
query_1	TRUE	0.00862251	1228	44	9	0.204545	0.00732899	GO:0098542	GO:BP	defense response to other organism	21017	18794	ISG15,IFI44L,IFIT3,IFI27,IFIT2,RSAD2,FCER1G,IRF8,IGKV3-20
query_1	TRUE	0.0194647	2008	44	11	0.25	0.00547809	GO:0006955	GO:BP	immune response	21017	2586	ISG15,IFI44L,IFIT3,IFI27,IFIT2,IGHV1-69D,RSAD2,FCER1G,IRF8,IGLV1-40,IGKV3-20
query_1	TRUE	0.0327661	326	44	4	0.0909091	0.0122699	GO:0042742	GO:BP	defense response to bacterium	21017	10335	ISG15,FCER1G,IRF8,IGKV3-20
query_1	TRUE	0.0459806	8993	42	29	0.690476	0.00322473	GO:0050896	GO:BP	response to stimulus	21017	13339	IGHG4,IGLC2,IGHG1,JCHAIN,IGLC3,MZB1,IFI27,IGKV3-11,IGHV1-69D,TNFRSF17,IGLV1-40,APOBEC3B,IGKV3-20,IL10,IGHV1-18,SGCD,MYO6,GIPR,DTHD1,MYOCD,EFNA5,NME8,ARHGEF28,LYZ,SCGB3A1,PPP1R2C,S100A12,RETN,SERPINA1
query_1	TRUE	0.0492991	1228	42	9	0.214286	0.00732899	GO:0098542	GO:BP	defense response to other organism	21017	18794	IGHG4,IGHG1,JCHAIN,IFI27,APOBEC3B,IGKV3-20,IL10,LYZ,S100A12
query_1	TRUE	0.000189926	2008	42	16	0.380952	0.00796813	GO:0006955	GO:BP	immune response	21017	2586	IGHG4,IGLC2,IGHG1,JCHAIN,IGLC3,IFI27,IGKV3-11,IGHV1-69D,TNFRSF17,IGLV1-40,APOBEC3B,IGKV3-20,IL10,IGHV1-18,LYZ,S100A12
query_1	TRUE	0.000803471	326	42	7	0.166667	0.0214724	GO:0042742	GO:BP	defense response to bacterium	21017	10335	IGHG4,IGHG1,JCHAIN,IGKV3-20,IL10,LYZ,S100A12
