# Supplementary material for: Understanding and mitigating the impact of ambient mRNA contamination in single-cell RNA-sequencing analysis
Source: PLoS One. 2025 Sep 24;20(9):e0332440. doi: 10.1371/journal.pone.0332440 (PMC12459771; doi:10.1371/journal.pone.0332440)
Supplement: S13 Table — (XLSX) [file pone.0332440.s013.xlsx]

## Sheet: Sheet1
query	significant	p_value	term_size	query_size	intersection_size	precision	recall	term_id	source	term_name	effective_domain_size	source_order	intersection
query_1	TRUE	0.000165024	745	41	11	0.268293	0.0147651	GO:0002250	GO:BP	adaptive immune response	21017	782	IGHG4,IGHG1,IGLC2,JCHAIN,IGHA1,IGKV3-11,IGHV1-69D,IGLV1-40,IGKV3-20,IL10,LYN
query_1	TRUE	0.000165024	68	41	5	0.121951	0.0735294	GO:0019731	GO:BP	antibacterial humoral response	21017	6022	IGHG4,IGHG1,JCHAIN,IGHA1,IGKV3-20
query_1	TRUE	0.00113051	207	41	6	0.146341	0.0289855	GO:0019724	GO:BP	B cell mediated immunity	21017	6019	IGHG4,IGHG1,IGLC2,IGHA1,IGHV1-69D,IL10
query_1	TRUE	0.00113051	204	41	6	0.146341	0.0294118	GO:0016064	GO:BP	immunoglobulin mediated immune response	21017	5095	IGHG4,IGHG1,IGLC2,IGHA1,IGHV1-69D,IL10
query_1	TRUE	0.00172233	131	41	5	0.121951	0.0381679	GO:0019730	GO:BP	antimicrobial humoral response	21017	6021	IGHG4,IGHG1,JCHAIN,IGHA1,IGKV3-20
query_1	TRUE	0.00289919	71	41	4	0.097561	0.056338	GO:0050853	GO:BP	B cell receptor signaling pathway	21017	13301	IGHG4,IGHG1,IGHA1,LYN
query_1	TRUE	0.0054328	461	41	7	0.170732	0.0151844	GO:0002443	GO:BP	leukocyte mediated immunity	21017	966	IGHG4,IGHG1,IGLC2,IGHA1,IGHV1-69D,IL10,LYN
query_1	TRUE	0.0054328	29	41	3	0.0731707	0.103448	GO:0003094	GO:BP	glomerular filtration	21017	1538	JCHAIN,IGHA1,IGKV3-20
query_1	TRUE	0.005765	32	41	3	0.0731707	0.09375	GO:0097205	GO:BP	renal filtration	21017	18541	JCHAIN,IGHA1,IGKV3-20
query_1	TRUE	0.00597629	326	41	6	0.146341	0.0184049	GO:0042742	GO:BP	defense response to bacterium	21017	10335	IGHG4,IGHG1,JCHAIN,IGHA1,IGKV3-20,IL10
query_1	TRUE	0.00776667	703	41	8	0.195122	0.0113798	GO:0002252	GO:BP	immune effector process	21017	784	IGHG4,IGHG1,MZB1,IGLC2,IGHA1,IGHV1-69D,IL10,LYN
query_1	TRUE	0.00814176	41	41	3	0.0731707	0.0731707	GO:0006958	GO:BP	complement activation, classical pathway	21017	2589	IGHG4,IGHG1,IGHA1
query_1	TRUE	0.00814176	361	41	6	0.146341	0.0166205	GO:0002449	GO:BP	lymphocyte mediated immunity	21017	972	IGHG4,IGHG1,IGLC2,IGHA1,IGHV1-69D,IL10
query_1	TRUE	0.00814176	2008	41	13	0.317073	0.0064741	GO:0006955	GO:BP	immune response	21017	2586	IGHG4,IGHG1,IGLC2,JCHAIN,IGHA1,IFI27,IGKV3-11,IGHV1-69D,IGLV1-40,APOBEC3B,IGKV3-20,IL10,LYN
query_1	TRUE	0.00823543	376	41	6	0.146341	0.0159574	GO:0002460	GO:BP	adaptive immune response based on somatic recombination of immune receptors built from immunoglobulin superfamily domains	21017	983	IGHG4,IGHG1,IGLC2,IGHA1,IGHV1-69D,IL10
query_1	TRUE	0.00823543	118	41	4	0.097561	0.0338983	GO:0007088	GO:BP	regulation of mitotic nuclear division	21017	2673	MKI67,UBE2C,PKMYT1,TOM1L1
query_1	TRUE	0.00921061	388	41	6	0.146341	0.0154639	GO:0045786	GO:BP	negative regulation of cell cycle	21017	11618	CDT1,PKMYT1,IL10,LYN,MYOCD,TOM1L1
query_1	TRUE	0.0106155	51	41	3	0.0731707	0.0588235	GO:0048013	GO:BP	ephrin receptor signaling pathway	21017	12469	LYN,EFNA5,ARHGEF28
query_1	TRUE	0.0106155	9	41	2	0.0487805	0.222222	GO:0060267	GO:BP	positive regulation of respiratory burst	21017	14484	JCHAIN,IGHA1
query_1	TRUE	0.0106155	254	41	5	0.121951	0.019685	GO:0006959	GO:BP	humoral immune response	21017	2590	IGHG4,IGHG1,JCHAIN,IGHA1,IGKV3-20
query_1	TRUE	0.0126676	55	41	3	0.0731707	0.0545455	GO:0002455	GO:BP	humoral immune response mediated by circulating immunoglobulin	21017	978	IGHG4,IGHG1,IGHA1
query_1	TRUE	0.0136541	147	41	4	0.097561	0.0272109	GO:0051783	GO:BP	regulation of nuclear division	21017	13933	MKI67,UBE2C,PKMYT1,TOM1L1
query_1	TRUE	0.0143051	281	41	5	0.121951	0.0177936	GO:0140014	GO:BP	mitotic nuclear division	21017	19633	CDT1,MKI67,UBE2C,PKMYT1,TOM1L1
query_1	TRUE	0.0173898	64	41	3	0.0731707	0.046875	GO:0006956	GO:BP	complement activation	21017	2587	IGHG4,IGHG1,IGHA1
query_1	TRUE	0.0182859	66	41	3	0.0731707	0.0454545	GO:0030888	GO:BP	regulation of B cell proliferation	21017	6953	MZB1,IL10,LYN
query_1	TRUE	0.0257138	959	41	8	0.195122	0.00834202	GO:0044093	GO:BP	positive regulation of molecular function	21017	10915	CDT1,UBE2C,IL10,LYN,GIPR,MYOCD,ARHGAP42,TOM1L1
query_1	TRUE	0.0257138	77	41	3	0.0731707	0.038961	GO:0002437	GO:BP	inflammatory response to antigenic stimulus	21017	960	IGHG1,IL10,LYN
query_1	TRUE	0.0257138	721	41	7	0.170732	0.00970874	GO:0009617	GO:BP	response to bacterium	21017	3543	IGHG4,IGHG1,JCHAIN,IGHA1,IGKV3-20,IL10,LYN
query_1	TRUE	0.0260894	1228	41	9	0.219512	0.00732899	GO:0098542	GO:BP	defense response to other organism	21017	18794	IGHG4,IGHG1,JCHAIN,IGHA1,IFI27,APOBEC3B,IGKV3-20,IL10,LYN
query_1	TRUE	0.0260894	17	41	2	0.0487805	0.117647	GO:0030889	GO:BP	negative regulation of B cell proliferation	21017	6954	IL10,LYN
query_1	TRUE	0.0267315	192	41	4	0.097561	0.0208333	GO:0050851	GO:BP	antigen receptor-mediated signaling pathway	21017	13299	IGHG4,IGHG1,IGHA1,LYN
query_1	TRUE	0.0269577	2796	41	14	0.341463	0.00500715	GO:0002376	GO:BP	immune system process	21017	906	IGHG4,IGHG1,MZB1,IGLC2,JCHAIN,IGHA1,IFI27,IGKV3-11,IGHV1-69D,IGLV1-40,APOBEC3B,IGKV3-20,IL10,LYN
query_1	TRUE	0.0288729	19	41	2	0.0487805	0.105263	GO:0002902	GO:BP	regulation of B cell apoptotic process	21017	1412	IL10,LYN
query_1	TRUE	0.0288729	19	41	2	0.0487805	0.105263	GO:0060263	GO:BP	regulation of respiratory burst	21017	14480	JCHAIN,IGHA1
query_1	TRUE	0.0299194	1015	41	8	0.195122	0.00788177	GO:0050790	GO:BP	regulation of catalytic activity	21017	13259	UBE2C,PKMYT1,LYN,GIPR,MYOCD,EFNA5,ARHGAP42,TOM1L1
query_1	TRUE	0.0366017	8993	41	28	0.682927	0.00311353	GO:0050896	GO:BP	response to stimulus	21017	13339	IGHG4,IGHG1,MZB1,IGLC2,JCHAIN,IGHA1,IFI27,CDT1,IGKV3-11,IGHV1-69D,IGLV1-40,APOBEC3B,IGKV3-20,IL10,SGCD,LYN,GIPR,MYOCD,DTHD1,EFNA5,NME8,ARHGEF28,ARHGAP42,SCGB3A1,TOM1L1,TRHDE,PPP1R2C,RETN
query_1	TRUE	0.0366017	1611	41	10	0.243902	0.00620732	GO:0065009	GO:BP	regulation of molecular function	21017	15892	CDT1,UBE2C,PKMYT1,IL10,LYN,GIPR,MYOCD,EFNA5,ARHGAP42,TOM1L1
query_1	TRUE	0.0380334	23	41	2	0.0487805	0.0869565	GO:1904706	GO:BP	negative regulation of vascular associated smooth muscle cell proliferation	21017	24042	IL10,MYOCD
query_1	TRUE	0.0403772	24	41	2	0.0487805	0.0833333	GO:0006213	GO:BP	pyrimidine nucleoside metabolic process	21017	2037	TK1,APOBEC3B
query_1	TRUE	0.0427383	25	41	2	0.0487805	0.08	GO:0001783	GO:BP	B cell apoptotic process	21017	448	IL10,LYN
query_1	TRUE	0.0434737	106	41	3	0.0731707	0.0283019	GO:0042100	GO:BP	B cell proliferation	21017	9966	MZB1,IL10,LYN
query_1	TRUE	0.0434737	1104	41	8	0.195122	0.00724638	GO:0051726	GO:BP	regulation of cell cycle	21017	13911	CDT1,MKI67,UBE2C,PKMYT1,IL10,LYN,MYOCD,TOM1L1
query_1	TRUE	0.0456395	242	41	4	0.097561	0.0165289	GO:0009743	GO:BP	response to carbohydrate	21017	3640	CDT1,LYN,GIPR,EFNA5
query_1	TRUE	0.0464407	1125	41	8	0.195122	0.00711111	GO:0140546	GO:BP	defense response to symbiont	21017	19820	IGHG4,IGHG1,JCHAIN,IGHA1,IFI27,APOBEC3B,IGKV3-20,LYN
query_1	TRUE	0.0466532	28	41	2	0.0487805	0.0714286	GO:0002862	GO:BP	negative regulation of inflammatory response to antigenic stimulus	21017	1372	IL10,LYN
query_1	TRUE	0.0466532	28	41	2	0.0487805	0.0714286	GO:2000108	GO:BP	positive regulation of leukocyte apoptotic process	21017	25459	IL10,LYN
