# Supplementary material for: Understanding and mitigating the impact of ambient mRNA contamination in single-cell RNA-sequencing analysis
Source: PLoS One. 2025 Sep 24;20(9):e0332440. doi: 10.1371/journal.pone.0332440 (PMC12459771; doi:10.1371/journal.pone.0332440)
Supplement: S14 Table — (XLSX) [file pone.0332440.s014.xlsx]

## Sheet: top_50_potential_Soup_Fetal.csv
	est	counts
HBG2	0.0883792	130818
HBG1	0.0306082	45306
HBA2	0.0207021	30643
HBA1	0.0173457	25675
MALAT1	0.0114019	16877
MT-CO1	0.00864551	12797
EEF1A1	0.00852458	12618
RPS2	0.00850094	12583
RPLP1	0.00709098	10496
RPL10	0.00686398	10160
MT-CO3	0.00679913	10064
RPL13A	0.00663901	9827
RPL41	0.00660929	9783
RPS18	0.0063323	9373
HSP90AA1	0.00581952	8614
RPS12	0.00578709	8566
AHSP	0.00574048	8497
RPS6	0.00561617	8313
RPL13	0.00559388	8280
RPS23	0.00545741	8078
RPS3	0.00539863	7991
RPS3A	0.00502773	7442
RPL21	0.00476763	7057
FTH1	0.00464805	6880
RPS14	0.00446699	6612
PRDX2	0.00446497	6609
RPS17	0.00440754	6524
RPL3	0.00435958	6453
PTMA	0.00431093	6381
RPL32	0.00429607	6359
RPS27A	0.00414271	6132
RPLP2	0.00412988	6113
RPL26	0.00401435	5942
RPL7A	0.00400016	5921
RPS19	0.00397787	5888
RPL11	0.00395692	5857
MT-CO2	0.00395692	5857
RPL18A	0.00392112	5804
RPL27A	0.00391706	5798
RPL29	0.00390558	5781
HBM	0.00389207	5761
RPL17	0.00386707	5724
RPL7	0.00383937	5683
RPL8	0.00374682	5546
RPL19	0.00373938	5535
RPL12	0.00373871	5534
RPL37A	0.00373736	5532
RPS15A	0.00368128	5449
RPL15	0.00366102	5419
MT-ND4	0.00361575	5352
