# Supplementary material for: Understanding and mitigating the impact of ambient mRNA contamination in single-cell RNA-sequencing analysis
Source: PLoS One. 2025 Sep 24;20(9):e0332440. doi: 10.1371/journal.pone.0332440 (PMC12459771; doi:10.1371/journal.pone.0332440)
Supplement: S16 Table — (XLSX) [file pone.0332440.s016.xlsx]

## Sheet: GO_BP_out_unique_no_correction_
query	significant	p_value	term_size	query_size	intersection_size	precision	recall	term_id	source	term_name	effective_domain_size	source_order	intersection
query_1	TRUE	1.52548e-06	47	1412	16	0.0113314	0.340426	GO:0042168	GO:BP	heme metabolic process	21017	10001	TMEM14C,UROD,PGRMC1,UROS,TMEM14A,HMBS,TSPO,AMBP,BLVRA,ALAS2,FECH,PPOX,ABCB6,CPOX,HPX,SLC6A9
query_1	TRUE	2.05252e-06	54	1412	17	0.0120397	0.314815	GO:0006778	GO:BP	porphyrin-containing compound metabolic process	21017	2464	TMEM14C,UROD,PGRMC1,UROS,TMEM14A,HMBS,TSPO,AMBP,BLVRA,ALAS2,FECH,PPOX,ABCB6,SPTA1,CPOX,HPX,SLC6A9
query_1	TRUE	9.56722e-06	134	1412	27	0.0191218	0.201493	GO:0051225	GO:BP	spindle assembly	21017	13578	UHRF1,TUBB,CDC20,BIRC5,AURKB,HAUS1,CCNB2,RCC1,TPX2,KIF11,CDCA8,KIFC1,KIF4A,FBXO5,PRC1,NDC80,RACGAP1,SASS6,AAAS,PLK1,AURKA,INCENP,NEK2,HAUS3,HAUS7,ARHGEF10,CCDC61
query_1	TRUE	2.03371e-05	32	1412	12	0.00849858	0.375	GO:0006783	GO:BP	heme biosynthetic process	21017	2469	TMEM14C,UROD,PGRMC1,UROS,TMEM14A,HMBS,TSPO,ALAS2,FECH,PPOX,CPOX,SLC6A9
query_1	TRUE	6.03907e-05	15	1412	8	0.00566572	0.533333	GO:0034501	GO:BP	protein localization to kinetochore	21017	8667	AURKB,KNL1,KNTC1,CHAMP1,SPDL1,ZWILCH,MTBP,TTK
query_1	TRUE	6.03907e-05	15	1412	8	0.00566572	0.533333	GO:1903083	GO:BP	protein localization to condensed chromosome	21017	22757	AURKB,KNL1,KNTC1,CHAMP1,SPDL1,ZWILCH,MTBP,TTK
query_1	TRUE	7.57488e-05	8	1412	6	0.00424929	0.75	GO:0046492	GO:BP	heme B metabolic process	21017	12195	UROD,UROS,HMBS,FECH,PPOX,CPOX
query_1	TRUE	7.57488e-05	8	1412	6	0.00424929	0.75	GO:0006785	GO:BP	heme B biosynthetic process	21017	2471	UROD,UROS,HMBS,FECH,PPOX,CPOX
query_1	TRUE	9.61021e-05	31	1412	11	0.00779037	0.354839	GO:0042744	GO:BP	hydrogen peroxide catabolic process	21017	10337	PRDX1,HBM,PRDX3,PRDX4,SNCA,HBZ,PXDN,HBB,HBD,MPO,HBQ1
query_1	TRUE	0.000113802	12	1412	7	0.00495751	0.583333	GO:0046501	GO:BP	protoporphyrinogen IX metabolic process	21017	12204	UROD,UROS,HMBS,ALAS2,FECH,PPOX,CPOX
query_1	TRUE	0.00017732	17	1412	8	0.00566572	0.470588	GO:0051382	GO:BP	kinetochore assembly	21017	13686	CENPW,CENPX,CENPF,CENPH,CENPE,KNTC1,DLGAP5,CENPA
query_1	TRUE	0.000177615	39	1412	12	0.00849858	0.307692	GO:0007143	GO:BP	female meiotic nuclear division	21017	2714	CCNB2,TRIP13,NCAPH,FBXO5,NDC80,NCAPH2,PLK1,AURKA,BRME1,TTK,SPIRE1,HSF2BP
query_1	TRUE	0.000193537	9	1412	6	0.00424929	0.666667	GO:0048033	GO:BP	heme O metabolic process	21017	12478	UROD,UROS,HMBS,FECH,PPOX,CPOX
query_1	TRUE	0.000193537	9	1412	6	0.00424929	0.666667	GO:0048034	GO:BP	heme O biosynthetic process	21017	12479	UROD,UROS,HMBS,FECH,PPOX,CPOX
query_1	TRUE	0.000216902	13	1412	7	0.00495751	0.538462	GO:0007144	GO:BP	female meiosis I	21017	2715	CCNB2,TRIP13,FBXO5,NDC80,AURKA,BRME1,HSF2BP
query_1	TRUE	0.000221744	75	1412	17	0.0120397	0.226667	GO:0090307	GO:BP	mitotic spindle assembly	21017	18189	UHRF1,CDC20,BIRC5,AURKB,TPX2,KIF11,CDCA8,KIFC1,KIF4A,PRC1,RACGAP1,AAAS,PLK1,INCENP,NEK2,ARHGEF10,CCDC61
query_1	TRUE	0.000226247	40	1412	12	0.00849858	0.3	GO:0071459	GO:BP	protein localization to chromosome, centromeric region	21017	16692	H4C3,AURKB,KNL1,KNTC1,CHAMP1,SPDL1,CENPA,ZWILCH,MTBP,H2BC11,TTK,H4C5
query_1	TRUE	0.000409053	10	1412	6	0.00424929	0.6	GO:0033313	GO:BP	meiotic cell cycle checkpoint signaling	21017	8126	ZWINT,TRIP13,KNL1,RAD1,TTK,HUS1B
query_1	TRUE	0.000409053	10	1412	6	0.00424929	0.6	GO:0006782	GO:BP	protoporphyrinogen IX biosynthetic process	21017	2468	UROD,UROS,HMBS,ALAS2,PPOX,CPOX
query_1	TRUE	0.000410098	36	1412	11	0.00779037	0.305556	GO:0034367	GO:BP	protein-containing complex remodeling	21017	8592	DIAPH3,APOA1,APOA2,APOC3,APOC1,APOB,AGT,FURIN,MPO,LIPC,LCAT
query_1	TRUE	0.000422148	19	1412	8	0.00566572	0.421053	GO:1901970	GO:BP	positive regulation of mitotic sister chromatid separation	21017	21909	CDC20,BIRC5,AURKB,CDCA8,DLGAP5,INCENP,ESPL1,PRAP1
query_1	TRUE	0.000533578	4	1412	4	0.00283286	1	GO:0007057	GO:BP	spindle assembly involved in female meiosis I	21017	2656	CCNB2,FBXO5,NDC80,AURKA
query_1	TRUE	0.000790581	11	1412	6	0.00424929	0.545455	GO:0006784	GO:BP	heme A biosynthetic process	21017	2470	UROD,UROS,HMBS,FECH,PPOX,CPOX
query_1	TRUE	0.000790581	11	1412	6	0.00424929	0.545455	GO:0046160	GO:BP	heme a metabolic process	21017	11930	UROD,UROS,HMBS,FECH,PPOX,CPOX
query_1	TRUE	0.000898941	232	1412	33	0.0233711	0.142241	GO:0072593	GO:BP	reactive oxygen species metabolic process	21017	17457	PRDX1,TXN,GSTP1,DHFR,HBM,NDUFS3,CCN2,PRDX3,BRCA1,PRDX4,GADD45A,SNCA,FOXM1,TRAP1,HBZ,TSPO,PXDN,CBR1,CYGB,AGT,CBS,HBB,SHC1,HBD,BST1,MPO,AKR1C3,AKR1C1,ADCY10,F2,HBQ1,NOS3,CCN1
query_1	TRUE	0.000935665	21	1412	8	0.00566572	0.380952	GO:0061687	GO:BP	detoxification of inorganic compound	21017	15616	TXN,MT2A,MT1G,MT1X,MT1H,MT1E,ABCB6,SLC11A1
query_1	TRUE	0.000987832	33	1412	10	0.00708215	0.30303	GO:0034369	GO:BP	plasma lipoprotein particle remodeling	21017	8594	APOA1,APOA2,APOC3,APOC1,APOB,AGT,FURIN,MPO,LIPC,LCAT
query_1	TRUE	0.000987832	33	1412	10	0.00708215	0.30303	GO:0034368	GO:BP	protein-lipid complex remodeling	21017	8593	APOA1,APOA2,APOC3,APOC1,APOB,AGT,FURIN,MPO,LIPC,LCAT
query_1	TRUE	0.00104422	234	1412	33	0.0233711	0.141026	GO:2001234	GO:BP	negative regulation of apoptotic signaling pathway	21017	26423	GSTP1,TCF7L2,ENO1,PYCR1,MIF,HELLS,NDUFS3,XBP1,BRCA1,SH3RF1,MAZ,FAIM,TRAP1,BCL2L12,TRIAP1,MDM2,HTRA2,TMEM14A,TAF9B,BMI1,SNAI1,TERT,FIGNL1,FGB,FGA,PELI3,GATA1,GATA4,FGG,CLU,NOS3,NRP1,MAPK7
query_1	TRUE	0.00126122	3867	1412	316	0.223796	0.0817171	GO:0042221	GO:BP	response to chemical	21017	10049	GAPDH,DNTT,SOCS2,SYNGR1,HMGB1,MDK,RAN,TUBA1B,CHCHD2,AIF1,PLCB1,ADA,PRDX1,TXN,H2AZ1,DUT,NPY,GSTP1,TCF7L2,GBP4,ENO1,TYMS,ATP5F1B,PCNA,DTYMK,CDK4,LEF1,MCM7,PYCR1,DHFR,AKR1B1,BIRC5,TLE4,MIF,NASP,TUFM,GNAQ,TNFRSF1A,IL12RB2,APOA1,PRDX6,ESD,CENPF,DNMT1,RAD51,HBM,MPP1,CHEK1,IFITM3,HELLS,IL7R,PSMB2,XRCC6,SVIP,GSTO1,CALM3,IGFBP7,RUVBL2,MCM2,P4HB,PHB1,EIF2AK2,SMARCA4,HDAC2,AKAP12,BRIP1,CDC6,IMPDH2,XBP1,CCNA…
query_1	TRUE	0.00164953	49	1412	12	0.00849858	0.244898	GO:0071827	GO:BP	plasma lipoprotein particle organization	21017	16930	APOA1,APOA2,APOC3,PLAGL2,APOC1,APOB,FECH,AGT,FURIN,MPO,LIPC,LCAT
query_1	TRUE	0.00177905	23	1412	8	0.00566572	0.347826	GO:0071294	GO:BP	cellular response to zinc ion	21017	16551	MT2A,MT1G,MT1X,TSPO,MT1H,ATP13A2,MT1E,GLRA2
query_1	TRUE	0.00177905	23	1412	8	0.00566572	0.347826	GO:0015669	GO:BP	gas transport	21017	4798	HBM,HBZ,CYGB,HBB,RHAG,AQP5,HBD,HBQ1
query_1	TRUE	0.00182687	81	1412	16	0.0113314	0.197531	GO:0042440	GO:BP	pigment metabolic process	21017	10180	TMEM14C,UROD,PGRMC1,UROS,TMEM14A,HMBS,TSPO,AMBP,BLVRA,ALAS2,FECH,PPOX,ABCB6,CPOX,HPX,SLC6A9
query_1	TRUE	0.00211998	318	1412	40	0.0283286	0.125786	GO:0070371	GO:BP	ERK1 and ERK2 cascade	21017	16082	HMGB1,GSTP1,MIF,PIN1,CCN2,PHB1,AKAP12,XBP1,ARRB2,PRMT5,NELFE,SEMA6A,FAM83D,ARRB1,FBLN1,SPRED1,DUSP7,FGB,GRB10,DUSP26,SHC1,IQGAP3,FGA,FGFR4,F2R,FGF23,KDR,BMP2,RRAS,FGG,FLT4,EMILIN1,CCL14,HCRTR1,NRP1,CCN1,TF,HESX1,BMPER,CCL23
query_1	TRUE	0.00213161	938	1412	93	0.065864	0.0991471	GO:0030334	GO:BP	regulation of cell migration	21017	6780	HMGB1,MDK,AIF1,PLCB1,ADA,ATP5F1B,LEF1,STMN1,MIF,MPP1,HDAC2,AKAP12,XBP1,FBXO5,TRIP6,RDX,GADD45A,MAZ,AAMP,ENG,KIF14,MDM2,GFUS,SEMA6A,RECK,ST3GAL4,AIRE,PPM1F,LDB2,SLIT2,MACIR,PRR5L,CYGB,PLXND1,ATP2B4,VTN,FADD,SNAI1,TERT,TCAF1,APOH,ROBO1,RAC3,FBLN1,PTPRG,SPRED1,AGT,SEMA6C,DCN,DOCK1,LPAR1,SPHK1,PGF,LIMCH1,PLXNA2,PLEKHG3,BST1,RARRES2,SPARC,HYAL2,F2R,ADGRG1,MYLK,CORT,FGF23,SEMA6D,KDR,SMO,MMP28,RELN,SAP3…
query_1	TRUE	0.00213255	1238	1412	117	0.0828612	0.0945073	GO:0040011	GO:BP	locomotion	21017	9899	HMGB1,MDK,AIF1,PLCB1,ADA,ATP5F1B,LEF1,STMN1,MIF,CFAP20,APOA1,CDK6,MPP1,PIN1,HDAC2,AKAP12,XBP1,NINJ1,ARRB2,FBXO5,TRIP6,RDX,GADD45A,TRPM2,SNCA,MAZ,AAMP,ENG,RAB13,KIF14,MDM2,GFUS,SEMA6A,RECK,ST3GAL4,CMTM2,AIRE,PPM1F,LDB2,SLIT2,MACIR,PRR5L,CYGB,PLXND1,ATP2B4,VTN,FADD,SNAI1,SLC37A4,TERT,TCAF1,APOH,KIF9,ROBO1,RAC3,FBLN1,PTPRG,SPRED1,AGT,SEMA6C,PRKCQ,DCN,DOCK1,LPAR1,SPHK1,PGF,LIMCH1,PLXNA2,AZU1,PLEKHG3,…
query_1	TRUE	0.00213255	1000	1412	98	0.0694051	0.098	GO:2000145	GO:BP	regulation of cell motility	21017	25493	HMGB1,MDK,AIF1,PLCB1,ADA,ATP5F1B,LEF1,STMN1,MIF,CFAP20,CDK6,MPP1,PIN1,HDAC2,AKAP12,XBP1,FBXO5,TRIP6,RDX,GADD45A,MAZ,AAMP,ENG,KIF14,MDM2,GFUS,SEMA6A,RECK,ST3GAL4,AIRE,PPM1F,LDB2,SLIT2,MACIR,PRR5L,CYGB,PLXND1,ATP2B4,VTN,FADD,SNAI1,TERT,TCAF1,APOH,KIF9,ROBO1,RAC3,FBLN1,PTPRG,SPRED1,AGT,SEMA6C,DCN,DOCK1,LPAR1,SPHK1,PGF,LIMCH1,PLXNA2,PLEKHG3,BST1,RARRES2,SPARC,HYAL2,F2R,ADGRG1,MYLK,CORT,FGF23,SEMA6D,K…
query_1	TRUE	0.00228326	352	1412	43	0.0304533	0.122159	GO:0031589	GO:BP	cell-substrate adhesion	21017	7233	MDK,APOA1,CDK6,CCN2,P4HB,CD34,TRIP6,NID2,GPM6B,KIF14,EPDR1,GFUS,AKIP1,ACTN1,SORBS3,PPM1F,VTN,RAC3,FBLN1,TAOK2,FGB,DOCK1,LIMCH1,BST1,FGA,HPSE,KDR,ADAMTS9,EFNA1,FGL1,RRAS,FGG,BVES,EMILIN1,NRP1,ANTXR1,CCN1,PKD1,ITGA11,MADCAM1,ITGA10,ITGA2B,EPHA3
query_1	TRUE	0.00230461	235	1412	32	0.0226629	0.13617	GO:0007599	GO:BP	hemostasis	21017	3058	GNAQ,TFPI,SERPINA1,PLSCR1,LMAN1,ST3GAL4,VTN,DGKH,CSRP1,APOH,FBLN1,FGB,PRKCQ,HBB,GP9,PLA2G4A,SLC4A1,MMRN1,FGA,F2R,SERPING1,GATA1,HPSE,SERPINC1,FGL1,FGG,EMILIN1,F2,NFE2,MFSD2B,NOS3,CTSG
query_1	TRUE	0.00248773	1042	1412	101	0.0715297	0.096929	GO:0040012	GO:BP	regulation of locomotion	21017	9900	HMGB1,MDK,AIF1,PLCB1,ADA,ATP5F1B,LEF1,STMN1,MIF,CFAP20,CDK6,MPP1,PIN1,HDAC2,AKAP12,XBP1,FBXO5,TRIP6,RDX,GADD45A,SNCA,MAZ,AAMP,ENG,KIF14,MDM2,GFUS,SEMA6A,RECK,ST3GAL4,AIRE,PPM1F,LDB2,SLIT2,MACIR,PRR5L,CYGB,PLXND1,ATP2B4,VTN,FADD,SNAI1,TERT,TCAF1,APOH,KIF9,ROBO1,RAC3,FBLN1,PTPRG,SPRED1,AGT,SEMA6C,DCN,DOCK1,LPAR1,SPHK1,PGF,LIMCH1,PLXNA2,AZU1,PLEKHG3,BST1,RARRES2,SPARC,HYAL2,F2R,ADGRG1,MYLK,CORT,FGF2…
query_1	TRUE	0.00268837	490	1412	55	0.0389518	0.112245	GO:0051656	GO:BP	establishment of organelle localization	21017	13869	RAN,MAD2L1,BIRC5,ZWINT,AURKB,CENPF,KIF22,CDCA5,SPC25,NUF2,CENPE,DSN1,CDCA8,KNL1,KIFC1,TMED2,CCNB1,NDC80,SKA3,SPC24,KIF2C,CDT1,NUP62,MYO5C,KIF13A,SNCA,PARD3,KNTC1,KIF14,RACGAP1,SYNE3,CHAMP1,SKA1,KIF18A,SPDL1,LMNB2,CENPA,ZWILCH,KNSTRN,PLK1,INCENP,FAM83D,NEK2,ATP13A2,PSRC1,ESPL1,TMEM201,GATA1,LLGL1,PTGDR,KIT,NEFH,SPIRE1,PKD1,BBS5
query_1	TRUE	0.00278605	52	1412	12	0.00849858	0.230769	GO:0071825	GO:BP	protein-lipid complex organization	21017	16928	APOA1,APOA2,APOC3,PLAGL2,APOC1,APOB,FECH,AGT,FURIN,MPO,LIPC,LCAT
query_1	TRUE	0.00280255	9	1412	5	0.00354108	0.555556	GO:0051901	GO:BP	positive regulation of mitochondrial depolarization	21017	13985	MLLT11,TSPO,DCN,KDR,ADCY10
query_1	TRUE	0.00289871	228	1412	31	0.0219547	0.135965	GO:0007596	GO:BP	blood coagulation	21017	3055	GNAQ,TFPI,SERPINA1,PLSCR1,LMAN1,ST3GAL4,VTN,DGKH,CSRP1,APOH,FBLN1,FGB,PRKCQ,HBB,GP9,PLA2G4A,SLC4A1,MMRN1,FGA,F2R,SERPING1,GATA1,HPSE,SERPINC1,FGL1,FGG,EMILIN1,F2,MFSD2B,NOS3,CTSG
query_1	TRUE	0.00296274	19	1412	7	0.00495751	0.368421	GO:0097501	GO:BP	stress response to metal ion	21017	18683	MT2A,MT1G,MT1X,MT1H,MT1E,ABCB6,SLC11A1
query_1	TRUE	0.00296274	19	1412	7	0.00495751	0.368421	GO:0051447	GO:BP	negative regulation of meiotic cell cycle	21017	13710	ZWINT,PKMYT1,TRIP13,KNL1,FBXO5,RAD1,TTK
query_1	TRUE	0.00296274	19	1412	7	0.00495751	0.368421	GO:0072376	GO:BP	protein activation cascade	21017	17373	RASAL2,APOH,FBLN1,FGB,GP9,FGA,FGG
query_1	TRUE	0.00330517	69	1412	14	0.00991501	0.202899	GO:0030193	GO:BP	regulation of blood coagulation	21017	6704	TFPI,ST3GAL4,VTN,APOH,FGB,FGA,F2R,SERPING1,HPSE,SERPINC1,FGG,EMILIN1,F2,NOS3
query_1	TRUE	0.00335241	14	1412	6	0.00424929	0.428571	GO:0007100	GO:BP	mitotic centrosome separation	21017	2683	RANBP1,CHEK1,KIF11,NUP62,AURKA,NEK2
query_1	TRUE	0.00335988	220	1412	30	0.0212465	0.136364	GO:0043542	GO:BP	endothelial cell migration	21017	10759	HMGB1,ATP5F1B,CLEC14A,APOA1,GADD45A,AAMP,RAB13,GFUS,SLIT2,PTP4A3,PLXND1,ATP2B4,APOH,ROBO1,SPRED1,AGT,DCN,SPARC,FSTL1,KDR,SEMA5A,ADAMTS9,EFNA1,FGF16,RRAS,FLT4,NOS3,NRP1,PTN,BMPER
query_1	TRUE	0.00372308	2833	1412	236	0.167139	0.0833039	GO:0048468	GO:BP	cell development	21017	12769	HMGB1,MDK,RAN,PLCB1,ADA,PHGDH,NPY,AHSP,TYMS,LEF1,STMN1,LST1,DHFR,AKR1B1,TNFRSF1A,H4C3,DIAPH3,EBP,CDK6,IL7R,XRCC6,HMGB3,TSC22D4,EIF2AK2,SMARCA4,HDAC2,TMEM14C,CD34,BRIP1,TRIP13,XBP1,PRKCH,CCDC88A,RAG1,PRDX3,PRXL2A,VDAC3,SPART,PGRMC1,KNL1,FANCA,FANCG,PRMT5,STMN3,SH3RF1,FBXO5,RDX,NCAPG2,MSH2,PTPRD,BRCA2,LYAR,PPT1,CD109,TRPM2,NCAPH2,NEDD4,GPRIN3,TRIM28,GPM6B,FAIM,ZMIZ1,MT1G,ENG,KATNB1,RAB13,PARD3,KIF1…
query_1	TRUE	0.00401279	233	1412	31	0.0219547	0.133047	GO:0050817	GO:BP	coagulation	21017	13279	GNAQ,TFPI,SERPINA1,PLSCR1,LMAN1,ST3GAL4,VTN,DGKH,CSRP1,APOH,FBLN1,FGB,PRKCQ,HBB,GP9,PLA2G4A,SLC4A1,MMRN1,FGA,F2R,SERPING1,GATA1,HPSE,SERPINC1,FGL1,FGG,EMILIN1,F2,MFSD2B,NOS3,CTSG
query_1	TRUE	0.00403433	26	1412	8	0.00566572	0.307692	GO:0034377	GO:BP	plasma lipoprotein particle assembly	21017	8602	APOA1,APOA2,APOC3,PLAGL2,APOC1,APOB,FECH,LCAT
query_1	TRUE	0.00429021	71	1412	14	0.00991501	0.197183	GO:1900046	GO:BP	regulation of hemostasis	21017	20348	TFPI,ST3GAL4,VTN,APOH,FGB,FGA,F2R,SERPING1,HPSE,SERPINC1,FGG,EMILIN1,F2,NOS3
query_1	TRUE	0.00432729	193	1412	27	0.0191218	0.139896	GO:0170033	GO:BP	L-amino acid metabolic process	21017	20281	PHGDH,PYCR1,DHFR,SMS,GGH,BCAT1,P4HB,SHMT1,PYCR2,GCSH,GOT2,ARHGAP11B,MTHFD1,AFMID,PPAT,PSPH,ALDH5A1,ILVBL,ATP2B4,FAH,GCAT,CBS,AADAT,NOS3,CPS1,ASS1,ACMSD
query_1	TRUE	0.00437614	55	1412	12	0.00849858	0.218182	GO:0042743	GO:BP	hydrogen peroxide metabolic process	21017	10336	PRDX1,TXN,HBM,PRDX3,PRDX4,SNCA,HBZ,PXDN,HBB,HBD,MPO,HBQ1
query_1	TRUE	0.00437614	245	1412	32	0.0226629	0.130612	GO:0045926	GO:BP	negative regulation of growth	21017	11720	SOCS2,ENO1,NDUFS3,PHB1,SMARCA4,MT2A,SPART,BRCA1,PPT1,MT1G,FHL1,MT1X,SEMA6A,SLIT2,MT1H,RBP4,PSRC1,CAV3,GPC3,MT1E,SEMA6C,ST7L,HYAL2,FGF13,WT1,MEG3,SEMA6D,SEMA5A,NPR1,NRP1,RTN4R,CDH1
query_1	TRUE	0.00469955	184	1412	26	0.0184136	0.141304	GO:0170039	GO:BP	proteinogenic amino acid metabolic process	21017	20287	PHGDH,PYCR1,DHFR,SMS,GGH,BCAT1,SHMT1,PYCR2,GCSH,GOT2,ARHGAP11B,MTHFD1,AFMID,PPAT,PSPH,ALDH5A1,ILVBL,ATP2B4,FAH,GCAT,CBS,AADAT,NOS3,CPS1,ASS1,ACMSD
query_1	TRUE	0.00469955	10	1412	5	0.00354108	0.5	GO:0018158	GO:BP	protein oxidation	21017	5339	APOA1,PRDX3,APOA2,CHCHD4,LOXL3
query_1	TRUE	0.00483709	6	1412	4	0.00283286	0.666667	GO:0016321	GO:BP	female meiosis chromosome segregation	21017	5203	NCAPH,NCAPH2,PLK1,TTK
query_1	TRUE	0.00483709	15	1412	6	0.00424929	0.4	GO:0051299	GO:BP	centrosome separation	21017	13630	RANBP1,CHEK1,KIF11,NUP62,AURKA,NEK2
query_1	TRUE	0.00483709	6	1412	4	0.00283286	0.666667	GO:0015853	GO:BP	adenine transport	21017	4961	SLC43A3,VDAC3,SLC29A1,SLC29A2
query_1	TRUE	0.00512376	980	1412	94	0.0665722	0.0959184	GO:0048609	GO:BP	multicellular organismal reproductive process	21017	12870	MDK,RAN,ADA,PCNA,CCDC34,ASF1B,SNRPA1,IFT25,GAMT,PTTG1,CCNB2,H1-1,AFP,SLC22A16,HDAC2,BRIP1,TRIP13,NRIP1,PRDX3,VDAC3,H2AX,DAZAP1,NCAPH,MEA1,KNL1,FANCA,FANCG,TMED2,FBXO5,MSH2,PRDX4,BRCA2,NDC80,PAFAH1B3,RUVBL1,NCAPH2,RAD51C,RAI14,TRIM28,ZMIZ1,FANCL,HOXA9,PARP2,NEURL1,NDC1,RACGAP1,REC8,KLF1,KIF18A,SLIT2,CRTAP,ATP2B4,PLK1,AURKA,CEP131,HROB,SOHLH2,FIGNL1,PRSS21,CREB3L4,APOB,TGFB3,CBS,IFT81,DSG2,BRME1,SP…
query_1	TRUE	0.00527677	3	1412	3	0.00212465	1	GO:0033316	GO:BP	meiotic spindle assembly checkpoint signaling	21017	8129	ZWINT,KNL1,TTK
query_1	TRUE	0.00559866	958	1412	92	0.0651558	0.0960334	GO:0008284	GO:BP	positive regulation of cell population proliferation	21017	3151	EGFL7,HMGB1,MDK,AIF1,ADA,TCF7L2,NME1,CDK4,LEF1,BIRC5,MIF,IL12RB2,CDK6,DNMT1,IL7R,PHB1,SMARCA4,HDAC2,CDC6,XBP1,CCNA2,PRKCH,CLEC11A,PRDX3,TIPIN,FBXO5,PRC1,CCNB1,CDK2,MAZ,ZMIZ1,FOXM1,SAAL1,KIF14,HMGA2,MDM2,TSPO,BMI1,CEP131,LRP5,ZFPM2,FADD,TERT,ZAP70,FBLN1,TGFB3,AGT,IL15,DBF4B,CAV3,EPCAM,SPTA1,PRKCQ,SPHK1,PGF,SHC1,IQGAP3,TTK,S1PR2,REG1B,TSPYL5,BST1,IGF2,FGFR4,F2R,ADGRG1,GATA1,HPSE,FGF23,AKR1C3,KDR,SM…
query_1	TRUE	0.00573179	822	1412	81	0.0573654	0.0985401	GO:0007276	GO:BP	gamete generation	21017	2803	MDK,RAN,CCDC34,ASF1B,SNRPA1,IFT25,GAMT,PTTG1,CCNB2,H1-1,AFP,SLC22A16,BRIP1,TRIP13,NRIP1,VDAC3,H2AX,DAZAP1,NCAPH,MEA1,KNL1,FANCA,FANCG,FBXO5,MSH2,PRDX4,BRCA2,NDC80,PAFAH1B3,RUVBL1,NCAPH2,RAD51C,RAI14,TRIM28,ZMIZ1,FANCL,HOXA9,NEURL1,NDC1,RACGAP1,REC8,KIF18A,CRTAP,ATP2B4,PLK1,AURKA,CEP131,HROB,SOHLH2,FIGNL1,PRSS21,CREB3L4,APOB,IFT81,BRME1,SPANXB1,PDE3A,TTK,SPEF2,IFTAP,TESMIN,IGF2,CATSPER3,WT1,BBOF1,…
query_1	TRUE	0.00588777	371	1412	43	0.0304533	0.115903	GO:0050878	GO:BP	regulation of body fluid levels	21017	13323	SOCS2,ADA,NME1,AKR1B1,GNAQ,XBP1,TFPI,SERPINA1,PLSCR1,LMAN1,NEURL1,SLC29A1,ST3GAL4,VTN,DGKH,CSRP1,APOH,FBLN1,FGB,PRKCQ,HBB,GP9,PLA2G4A,AQP5,SLC4A1,MMRN1,FGA,HYAL2,F2R,SERPING1,GATA1,HPSE,SERPINC1,FGL1,FGG,EMILIN1,F2,NPR1,NFE2,MFSD2B,NOS3,CTSG,ADCY6
query_1	TRUE	0.00589502	640	1412	66	0.0467422	0.103125	GO:1902532	GO:BP	negative regulation of intracellular signal transduction	21017	22341	PEBP1,GSTP1,ENO1,STMN1,PYCR1,MIF,AURKB,HELLS,PIN1,NDUFS3,HACD3,PHB1,SMARCA4,MAP3K20,XBP1,BRCA1,ARRB2,STMN3,UFD1,PBK,IRAK3,NUP62,CIT,FOXM1,TRAP1,NMI,BCL2L12,TRIAP1,MDM2,HTRA2,RNF152,SEMA6A,TAF9B,DYRK3,ZDHHC12,AMBP,SLIT2,ATP2B4,RNF125,NPRL2,SNAI1,FIGNL1,FBLN1,SPRED1,AGT,DUSP7,TKFC,CAV3,DUSP26,LPAR1,PDE3A,FHL2,HYAL2,NLRX1,CYP26A1,CPTP,INPP5E,EFNA1,BMP2,GATA4,EMILIN1,CLU,MAPK7,PRAP1,CGNL1,SHANK2
query_1	TRUE	0.00606557	272	1412	34	0.0240793	0.125	GO:0003018	GO:BP	vascular process in circulatory system	21017	1469	FABP5,AKAP12,ABCG2,GUCY1A1,HRH2,SLC44A1,SLC1A5,SLC29A1,SLC38A5,SLC5A6,SLIT2,PTP4A3,SLC19A1,ATP2B4,AGT,CBS,FGB,KCNMB1,SLC29A2,HBB,PDE3A,FAAH,AZU1,FGA,KEL,F2R,FGG,NPR1,NOS3,CPS1,RAMP2,ADCY6,CLDN5,SLC6A9
query_1	TRUE	0.00617556	74	1412	14	0.00991501	0.189189	GO:0051298	GO:BP	centrosome duplication	21017	13629	BRCA1,BRCA2,CDK2,NDC80,NUP62,RBM14,SASS6,CEP131,PLK4,XRCC3,PPP1R35,CEP72,ARHGEF10,TMEM67
query_1	TRUE	0.00617556	74	1412	14	0.00991501	0.189189	GO:0050818	GO:BP	regulation of coagulation	21017	13280	TFPI,ST3GAL4,VTN,APOH,FGB,FGA,F2R,SERPING1,HPSE,SERPINC1,FGG,EMILIN1,F2,NOS3
query_1	TRUE	0.00623301	42	1412	10	0.00708215	0.238095	GO:0045454	GO:BP	cell redox homeostasis	21017	11384	PRDX1,TXN,BOLA3,PRDX6,PRDX3,PRDX4,GLRX5,SLC11A1,TXNRD3,NOS3
query_1	TRUE	0.00623742	751	1412	75	0.0531161	0.0998668	GO:0031401	GO:BP	positive regulation of protein modification process	21017	7157	TXN,CDC20,SAE1,MIF,MAD2L2,CENPX,TNFRSF1A,PIN1,CLSPN,XRCC6,SVIP,CALM3,PHB1,HDAC2,XBP1,TPX2,CCDC88A,CENPE,CDK2AP1,ARRB2,UBE2S,NELFE,SNCA,ENG,MLST8,NMI,FNIP2,KIF14,SKP2,HMGA2,BMI1,PRR5L,ATP2B4,PLK1,VTN,LCP2,ARRB1,FBXO4,ROBO1,PSRC1,AGT,TAOK2,IL15,CAMKK2,DLG4,PIAS3,SPHK1,PGF,IQGAP3,LIMCH1,S1PR2,AZU1,TSPYL5,RARRES2,IGF2,FAXDC2,GATA1,HPX,FGF23,KDR,RELN,EFNA1,FGF16,BMP2,TCIM,FLT4,KIT,ADCY10,F2,SLC11A1,NH…
query_1	TRUE	0.00624516	1088	1412	102	0.072238	0.09375	GO:0051241	GO:BP	negative regulation of multicellular organismal process	21017	13591	SOCS2,HMGB1,MDK,ADA,GSTP1,LEF1,LST1,MAD2L2,TNFRSF1A,APOA1,CDK6,HMGB3,HDAC2,CD34,AHSG,SPART,APOA2,TFPI,ARRB2,UFD1,PRDX4,BRCA2,IRAK3,GADD45A,E2F2,GUCY1A1,NMI,ZNF423,CTDSP1,CHID1,APOC3,SEMA6A,TSPO,MACIR,CYGB,ATP2B4,RNF125,LAPTM4B,VTN,ZFPM2,ARRB1,OAS3,SLC37A4,RBP4,APOC1,APOH,ROBO1,PRG2,TRAIP,WNT9A,FBLN1,TGFB3,PTPRG,ISM1,SPRED1,IL15,FGB,CAV3,MLIP,SEMA6C,DCN,PIAS3,SHC1,CRHBP,FGA,SPARC,F2R,NLRX1,CPTP,FG…
query_1	TRUE	0.00650535	220	1412	29	0.0205382	0.131818	GO:1901605	GO:BP	alpha-amino acid metabolic process	21017	21589	PHGDH,PYCR1,DHFR,SMS,GGH,BCAT1,P4HB,SHMT1,PYCR2,GCSH,GOT2,BLMH,ARHGAP11B,MTHFD1,AFMID,PPAT,PSPH,ALDH5A1,ILVBL,ATP2B4,FAH,GCAT,CBS,AADAT,NOS3,CPS1,ASS1,SLC25A21,ACMSD
query_1	TRUE	0.00650535	35	1412	9	0.00637394	0.257143	GO:0009112	GO:BP	nucleobase metabolic process	21017	3281	ADA,TYMS,PAICS,RRM1,SHMT1,TTR,PPAT,DHODH,CPS1
query_1	TRUE	0.00651881	595	1412	62	0.0439093	0.104202	GO:0001934	GO:BP	positive regulation of protein phosphorylation	21017	548	TXN,MIF,MAD2L2,TNFRSF1A,PIN1,CLSPN,XRCC6,CALM3,PHB1,HDAC2,XBP1,TPX2,CCDC88A,CENPE,CDK2AP1,ARRB2,SNCA,ENG,MLST8,FNIP2,KIF14,HMGA2,PRR5L,ATP2B4,PLK1,VTN,LCP2,ARRB1,ROBO1,PSRC1,AGT,TAOK2,IL15,CAMKK2,DLG4,SPHK1,PGF,IQGAP3,LIMCH1,S1PR2,AZU1,RARRES2,IGF2,FAXDC2,GATA1,HPX,FGF23,KDR,RELN,EFNA1,FGF16,BMP2,TCIM,FLT4,KIT,ADCY10,F2,SLC11A1,NRP1,CCN1,CTF1,TRPC5
query_1	TRUE	0.00659241	50	1412	11	0.00779037	0.22	GO:0010043	GO:BP	response to zinc ion	21017	3852	MT2A,MT1G,MT1X,TSPO,MT1H,KHK,ATP13A2,MT1E,GLRA2,CPS1,ASS1
query_1	TRUE	0.00664006	58	1412	12	0.00849858	0.206897	GO:0046148	GO:BP	pigment biosynthetic process	21017	11918	TMEM14C,UROD,PGRMC1,UROS,TMEM14A,HMBS,TSPO,ALAS2,FECH,PPOX,CPOX,SLC6A9
query_1	TRUE	0.00665258	16	1412	6	0.00424929	0.375	GO:0015671	GO:BP	oxygen transport	21017	4800	HBM,HBZ,CYGB,HBB,HBD,HBQ1
query_1	TRUE	0.00665258	16	1412	6	0.00424929	0.375	GO:0072378	GO:BP	blood coagulation, fibrin clot formation	21017	17375	APOH,FBLN1,FGB,GP9,FGA,FGG
query_1	TRUE	0.00665258	431	1412	48	0.0339943	0.111369	GO:0006869	GO:BP	lipid transport	21017	2530	FABP5,MIF,NME4,APOA1,ATP10A,SIGMAR1,SLC43A3,SLC27A3,GRAMD1B,APOA2,OSBPL1A,SLC25A11,PRELID2,ABCG2,PLSCR1,GOT2,APOL3,TRIAP1,APOC3,TSPO,CPT1A,SLC25A10,FABP1,RBP4,APOC1,APOH,APOB,AGT,CPT2,OSBPL5,PLA2G4A,ATP8B2,SLC4A1,FABP6,PRELID3A,CPTP,FURIN,ABCA9,LIPC,LCAT,AKR1C1,MFSD2B,CLU,RBP1,OSBP2,PRAP1,SLC25A21,TRPC5
query_1	TRUE	0.00665258	16	1412	6	0.00424929	0.375	GO:0034375	GO:BP	high-density lipoprotein particle remodeling	21017	8600	APOA1,APOA2,APOC3,APOC1,LIPC,LCAT
query_1	TRUE	0.00669069	620	1412	64	0.0453258	0.103226	GO:0042327	GO:BP	positive regulation of phosphorylation	21017	10095	TXN,MIF,MAD2L2,TNFRSF1A,PIN1,CLSPN,XRCC6,CALM3,PHB1,HDAC2,XBP1,TPX2,CCDC88A,CENPE,CDK2AP1,ARRB2,SNCA,ENG,MLST8,FNIP2,KIF14,HMGA2,PRR5L,ATP2B4,PLK1,VTN,LCP2,ARRB1,ROBO1,PSRC1,AGT,TAOK2,IL15,CAMKK2,GRB10,DLG4,SPHK1,PGF,IQGAP3,LIMCH1,S1PR2,AZU1,RARRES2,IGF2,FAXDC2,GATA1,HPX,FGF23,KDR,RELN,EFNA1,FGF16,BMP2,TCIM,FLT4,KIT,ADCY10,F2,SLC11A1,NRP1,CCN1,CTF1,TRPC5,TF
query_1	TRUE	0.00718633	11	1412	5	0.00354108	0.454545	GO:0045835	GO:BP	negative regulation of meiotic nuclear division	21017	11651	ZWINT,TRIP13,KNL1,FBXO5,RAD1
query_1	TRUE	0.00718633	11	1412	5	0.00354108	0.454545	GO:0051987	GO:BP	positive regulation of attachment of spindle microtubules to kinetochore	21017	14049	BIRC5,AURKB,CDCA8,CCNB1,INCENP
query_1	TRUE	0.00718633	11	1412	5	0.00354108	0.454545	GO:1904181	GO:BP	positive regulation of membrane depolarization	21017	23590	MLLT11,TSPO,DCN,KDR,ADCY10
query_1	TRUE	0.00718633	11	1412	5	0.00354108	0.454545	GO:1902412	GO:BP	regulation of mitotic cytokinesis	21017	22263	BIRC5,AURKB,CDCA8,NUP62,INCENP
query_1	TRUE	0.00736918	265	1412	33	0.0233711	0.124528	GO:0032886	GO:BP	regulation of microtubule-based process	21017	7882	STMN1,DIAPH3,CFAP20,HAUS1,TPX2,DYNLT2B,BRCA1,STMN3,SKA3,NUP62,SNCA,RBM14,KATNB1,SASS6,SKA1,KIF18A,PLK1,AURKA,CEP131,HAUS3,PLK4,HAUS7,KIF9,XRCC3,PSRC1,CAV3,PPP1R35,FGF13,FSD1,NEFH,PKD1,TMEM67,EPHA3
query_1	TRUE	0.00755456	469	1412	51	0.036119	0.108742	GO:0043549	GO:BP	regulation of kinase activity	21017	10763	TXN,MACROH2A1,GSTP1,GNAQ,CLSPN,XRCC6,CALM3,PKMYT1,PHB1,CDC6,TPX2,CCDC88A,CDKN3,CENPE,PRDX3,RBL1,IRAK3,GADD45A,CDC25A,SNCA,KIF14,HMGA2,PPM1F,LDB2,ATP2B4,PLK1,PRKAR1B,NPRL2,LRP5,LCP2,ROBO1,C1orf112,SPRED1,PSRC1,AGT,DUSP7,TAOK2,CAV3,CAMKK2,DLG4,AZU1,HEXIM2,HYAL2,RELN,EFNA1,BMP2,TCIM,F2,SLC11A1,CCN1,SLC8A3
query_1	TRUE	0.00770295	624	1412	64	0.0453258	0.102564	GO:0051640	GO:BP	organelle localization	21017	13853	RAN,MAD2L1,BIRC5,ZWINT,AURKB,CENPF,KIF22,CDCA5,SPC25,NUF2,CENPE,DSN1,CDCA8,KNL1,KIFC1,TMED2,CCNB1,NDC80,SKA3,SPC24,KIF2C,CDT1,NUP62,MYO5C,KIF13A,SNCA,KATNB1,RAB13,PARD3,KNTC1,KIF14,CDK9,RACGAP1,SYNE3,CHAMP1,SKA1,DLGAP5,KIF18A,SPDL1,LMNB2,RAB34,CENPA,ZWILCH,KNSTRN,PLK1,INCENP,FAM83D,NEK2,ATP13A2,CLUH,PSRC1,ESPL1,CAV3,TMEM201,PCLO,GATA1,LLGL1,PTGDR,BVES,KIT,NEFH,SPIRE1,PKD1,BBS5
query_1	TRUE	0.00772113	36	1412	9	0.00637394	0.25	GO:0040020	GO:BP	regulation of meiotic nuclear division	21017	9908	PLCB1,CDC20,ZWINT,RAD51AP1,TRIP13,KNL1,FBXO5,RAD1,PDE3A
query_1	TRUE	0.00772113	29	1412	8	0.00566572	0.275862	GO:0065005	GO:BP	protein-lipid complex assembly	21017	15889	APOA1,APOA2,APOC3,PLAGL2,APOC1,APOB,FECH,LCAT
query_1	TRUE	0.00806185	1022	1412	96	0.0679887	0.0939335	GO:0003006	GO:BP	developmental process involved in reproduction	21017	1457	MDK,RAN,NASP,CCDC34,ASF1B,SNRPA1,IFT25,GAMT,PTTG1,RRM1,H1-1,AFP,SLC22A16,BRIP1,TRIP13,NRIP1,PRDX3,VDAC3,H2AX,DAZAP1,MEA1,KNL1,FANCA,FANCG,TMED2,FBXO5,MSH2,PRDX4,BRCA2,PAFAH1B3,RUVBL1,RAD51C,RAI14,TRIM28,RAB13,HOXA9,PARP2,NEURL1,NDC1,RACGAP1,REC8,KIF18A,SLIT2,CRTAP,CENPI,CBX2,ATP2B4,AURKA,CEP131,RHOBTB3,ZFPM2,SNAI1,SOHLH2,PLK4,RBP4,PRSS21,CREB3L4,APOB,DHCR24,IFT81,BRME1,SPANXB1,PDE3A,SPEF2,IFTAP,T…
query_1	TRUE	0.00856406	749	1412	74	0.0524079	0.0987984	GO:0000165	GO:BP	MAPK cascade	21017	55	HMGB1,PLCB1,PRDX1,PEBP1,GSTP1,MIF,PIN1,CCN2,HACD3,PHB1,EIF2AK2,MAP3K20,AKAP12,XBP1,SH3RF3,ARRB2,PRMT5,PBK,SH3RF1,IRAK3,NELFE,GADD45A,FOXM1,SEMA6A,SORBS3,DOK4,AMBP,RCE1,FAM83D,ARRB1,ROBO1,FBLN1,TGFB3,SPRED1,AGT,DUSP7,TAOK2,FGB,CAV3,CAMKK2,GRB10,DUSP26,LPAR1,SPHK1,SHC1,IQGAP3,FGA,IGF2,FGFR4,HYAL2,F2R,FGF13,FGF23,KDR,EFNA1,LTBR,BMP2,RRAS,FGG,IGFBP3,FLT4,EMILIN1,KIT,CCL14,HCRTR1,NRP1,MAPK7,CCN1,MAPK1…
query_1	TRUE	0.00856406	531	1412	56	0.0396601	0.105461	GO:0098771	GO:BP	inorganic ion homeostasis	21017	18886	PLCB1,BOLA3,ATP1B3,GSTO1,CALM3,STOML2,MT2A,TRPM2,SNCA,MT1G,SLC31A1,MT1X,ASPH,MT1H,ATP2B4,GLRX5,ALAS2,SLC37A4,ATP13A2,FECH,AGT,CAV3,SV2A,KCNH2,MT1E,ABCB6,RHAG,SLC35G1,GP9,CAPN3,KEL,FGFR4,HYAL2,F2R,HPX,JPH1,FGF23,KDR,EPB42,PLCD1,SLC12A5,HAMP,SELENON,F2,NPR1,SLC11A1,SFRP4,CCL14,FXYD2,HCRTR1,SLC31A2,SLC8A3,KLHL3,TRPC5,TF,CCL23
query_1	TRUE	0.00860854	77	1412	14	0.00991501	0.181818	GO:0009064	GO:BP	glutamine family amino acid metabolic process	21017	3240	PHGDH,PYCR1,GGH,PYCR2,GOT2,ARHGAP11B,PPAT,ALDH5A1,ATP2B4,FAH,AADAT,NOS3,CPS1,ASS1
query_1	TRUE	0.00884331	403	1412	45	0.0318697	0.111663	GO:0032102	GO:BP	negative regulation of response to external stimulus	21017	7366	MDK,AIF1,ADA,GSTP1,MIF,TNFRSF1A,AURKB,APOA1,TFPI,ARRB2,PBK,LYAR,CD109,IRAK3,NMI,TTLL12,SEMA6A,SLIT2,MACIR,VTN,LILRA2,OAS3,APOH,ROBO1,FGB,SEMA6C,RNF26,MMRN1,FGA,NLRX1,MVK,FURIN,SERPING1,SEMA6D,MMP28,SEMA5A,FGG,HAMP,F2,USP18,NOS3,NRP1,MAPK7,RTN4R,BACE1
query_1	TRUE	0.00898217	236	1412	30	0.0212465	0.127119	GO:0007160	GO:BP	cell-matrix adhesion	21017	2724	CDK6,CCN2,CD34,TRIP6,NID2,GPM6B,EPDR1,GFUS,ACTN1,PPM1F,VTN,TAOK2,FGB,LIMCH1,BST1,FGA,HPSE,KDR,ADAMTS9,FGL1,RRAS,FGG,EMILIN1,NRP1,PKD1,ITGA11,MADCAM1,ITGA10,ITGA2B,EPHA3
query_1	TRUE	0.00930311	7	1412	4	0.00283286	0.571429	GO:0044785	GO:BP	metaphase/anaphase transition of meiotic cell cycle	21017	11157	CDC20,ZWINT,KNL1,TTK
query_1	TRUE	0.00930311	7	1412	4	0.00283286	0.571429	GO:0008315	GO:BP	G2/MI transition of meiotic cell cycle	21017	3163	CCNB2,PKMYT1,NDC80,CDC25A
query_1	TRUE	0.00930311	7	1412	4	0.00283286	0.571429	GO:1901994	GO:BP	negative regulation of meiotic cell cycle phase transition	21017	21927	ZWINT,PKMYT1,KNL1,TTK
query_1	TRUE	0.00932782	69	1412	13	0.0092068	0.188406	GO:0051445	GO:BP	regulation of meiotic cell cycle	21017	13708	PLCB1,CDC20,ZWINT,PKMYT1,RAD51AP1,TRIP13,KNL1,FBXO5,ANAPC15,CDC25A,RAD1,PDE3A,TTK
query_1	TRUE	0.0100922	185	1412	25	0.0177054	0.135135	GO:0051302	GO:BP	regulation of cell division	21017	13633	MDK,BIRC5,AURKB,PIN1,CALM3,CDC6,CDCA8,PRC1,BRCA2,NUP62,KIF13A,CIT,KIF14,RACGAP1,PLK1,AURKA,INCENP,TGFB3,PGF,KIF20A,IGF2,FSD1,INTU,TAL1,PTN
query_1	TRUE	0.0102713	53	1412	11	0.00779037	0.207547	GO:2000351	GO:BP	regulation of endothelial cell apoptotic process	21017	25670	XBP1,TERT,FGB,FGA,AKR1C3,KDR,SEMA5A,FGG,ECSCR,MAPK7,RAMP2
query_1	TRUE	0.0104043	608	1412	62	0.0439093	0.101974	GO:0050801	GO:BP	monoatomic ion homeostasis	21017	13267	PLCB1,ATP5F1B,BOLA3,ATP1B3,GSTO1,CALM3,STOML2,MT2A,PPT1,TRPM2,SNCA,MT1G,SLC31A1,MT1X,ASPH,MT1H,ATP2B4,GLRX5,ALAS2,SLC37A4,ATP13A2,FECH,AGT,CAV3,SV2A,KCNH2,MT1E,ATP6V0E2,ABCB6,RHAG,SLC35G1,GP9,TESMIN,CAPN3,SLC4A1,KEL,HYAL2,F2R,HPX,JPH1,FGF23,KDR,EPB42,SLC26A6,PLCD1,SLC12A5,CA7,HAMP,SELENON,F2,NPR1,SLC11A1,CCL14,CPS1,FXYD2,HCRTR1,SLC31A2,SLC8A3,KLHL3,TRPC5,TF,CCL23
query_1	TRUE	0.0104043	282	1412	34	0.0240793	0.120567	GO:0030100	GO:BP	regulation of endocytosis	21017	6678	HMGB1,APOA1,H1-1,AHSG,APOA2,ARRB2,LYAR,PPT1,PLSCR1,SNCA,PACSIN3,APOC3,MYO18A,FCN3,VTN,ARRB1,APOC1,IL15,CAV3,GPC3,DLG4,LPAR1,SPHK1,AZU1,COLEC11,DNAJC6,PRTN3,SLC11A1,SFRP4,ANKRD13B,CLU,OPHN1,TF,EPHA3
query_1	TRUE	0.0107439	1682	1412	146	0.103399	0.0868014	GO:0042127	GO:BP	regulation of cell population proliferation	21017	9981	EGFL7,HMGB1,MDK,UHRF1,AIF1,ADA,HMGA1,GSTP1,TCF7L2,CDCA7,NME1,CDK4,LEF1,LST1,BIRC5,MIF,IL12RB2,CDK6,DNMT1,CHEK1,IL7R,XRCC6,IGFBP7,PHB1,EIF2AK2,SMARCA4,HDAC2,PDCD5,BRIP1,CDC6,XBP1,CCNA2,PRKCH,CCDC88A,CDKN3,CLEC11A,PRDX3,TIPIN,FANCA,SH3RF1,FBXO5,PRC1,PRDX4,CCNB1,BRCA2,CDK2,CD109,NUP62,TFDP1,MAZ,ZMIZ1,FOXM1,ENG,NMI,SAAL1,FANCL,KIF14,HMGA2,TAFA1,MDM2,NEURL1,TSPO,E2F4,ASPH,BMI1,MTBP,CEP131,LRP5,ZFPM2,F…
query_1	TRUE	0.0107832	12	1412	5	0.00354108	0.416667	GO:0034372	GO:BP	very-low-density lipoprotein particle remodeling	21017	8597	APOA1,APOA2,APOC3,LIPC,LCAT
query_1	TRUE	0.0107832	79	1412	14	0.00991501	0.177215	GO:0008652	GO:BP	amino acid biosynthetic process	21017	3223	PHGDH,PYCR1,DHFR,BCAT1,SHMT1,PYCR2,GOT2,MTHFD1,PSPH,ILVBL,ATP2B4,CBS,CPS1,ASS1
query_1	TRUE	0.0107832	12	1412	5	0.00354108	0.416667	GO:1901993	GO:BP	regulation of meiotic cell cycle phase transition	21017	21926	ZWINT,PKMYT1,KNL1,CDC25A,TTK
query_1	TRUE	0.0107832	12	1412	5	0.00354108	0.416667	GO:0034370	GO:BP	triglyceride-rich lipoprotein particle remodeling	21017	8595	APOA1,APOA2,APOC3,LIPC,LCAT
query_1	TRUE	0.0109069	2803	1412	229	0.162181	0.0816982	GO:0007166	GO:BP	cell surface receptor signaling pathway	21017	2730	EGFL7,SOCS2,MDK,PLCB1,ADA,GSTP1,TCF7L2,CLEC14A,SIVA1,LEF1,STMN1,BEX3,TLE4,MIF,MAD2L2,GNAQ,TNFRSF1A,IL12RB2,DIAPH3,APOA1,CDK6,IFT25,IFITM3,PIN1,IL7R,CCN2,RUVBL2,P4HB,ADISSP,PHB1,STOML2,SMARCA4,HDAC2,XBP1,PRKCH,CCDC88A,AHSG,TXNDC17,NINJ1,SPART,TSPAN14,BRCA1,FANCA,ARRB2,TMED2,ADGRA3,HHIP,SH3RF1,MLLT11,PTPRD,CASP8AP2,RUVBL1,CD109,IRAK3,NUP62,GADD45A,PLSCR1,SNCA,NEDD4,FAIM,ZMIZ1,ENG,SLC31A1,NMI,BCL2L1…
query_1	TRUE	0.0110851	598	1412	61	0.0432011	0.102007	GO:0055080	GO:BP	monoatomic cation homeostasis	21017	14233	PLCB1,ATP5F1B,BOLA3,ATP1B3,GSTO1,CALM3,STOML2,MT2A,PPT1,TRPM2,SNCA,MT1G,SLC31A1,MT1X,ASPH,MT1H,ATP2B4,GLRX5,ALAS2,SLC37A4,ATP13A2,FECH,AGT,CAV3,SV2A,KCNH2,MT1E,ATP6V0E2,ABCB6,RHAG,SLC35G1,GP9,TESMIN,CAPN3,SLC4A1,KEL,HYAL2,F2R,HPX,JPH1,FGF23,KDR,EPB42,SLC26A6,PLCD1,SLC12A5,CA7,HAMP,SELENON,F2,NPR1,SLC11A1,CCL14,FXYD2,HCRTR1,SLC31A2,SLC8A3,KLHL3,TRPC5,TF,CCL23
query_1	TRUE	0.0111134	38	1412	9	0.00637394	0.236842	GO:0045880	GO:BP	positive regulation of smoothened signaling pathway	21017	11684	PDCL,TEDC1,RAB34,TEDC2,KIF7,GPC3,SMO,INTU,DYNC2H1
query_1	TRUE	0.0112704	136	1412	20	0.0141643	0.147059	GO:0030168	GO:BP	platelet activation	21017	6695	GNAQ,PLSCR1,DGKH,CSRP1,FGB,PRKCQ,HBB,GP9,PLA2G4A,MMRN1,FGA,F2R,GATA1,FGL1,FGG,EMILIN1,F2,MFSD2B,NOS3,CTSG
query_1	TRUE	0.0112878	971	1412	91	0.0644476	0.0937178	GO:0030097	GO:BP	hemopoiesis	21017	6675	HMGB1,MDK,ADA,AHSP,LEF1,H4C3,DIAPH3,EBP,CDK6,IL7R,XRCC6,HMGB3,EIF2AK2,SMARCA4,TMEM14C,CD34,XBP1,RAG1,PRDX3,PRXL2A,FANCA,SH3RF1,NCAPG2,MSH2,BRCA2,LYAR,CD109,TRPM2,NCAPH2,ZMIZ1,MT1G,SLC1A5,HOXA9,ANLN,LEO1,ITM2A,ACTN1,RACGAP1,AIRE,KLF1,DYRK3,BMI1,SMARCD2,FASN,GLRX5,FADD,ALAS2,SLC37A4,FAM210B,ZAP70,FECH,ANKLE1,IL15,GPC3,SPTA1,PRMT6,DOCK1,PIAS3,RHAG,GP9,MFAP2,RSAD2,SETD1A,SLC4A1,HYAL2,H4C5,FAXDC2,GATA…
query_1	TRUE	0.0113315	295	1412	35	0.0247875	0.118644	GO:0070372	GO:BP	regulation of ERK1 and ERK2 cascade	21017	16083	HMGB1,GSTP1,MIF,PIN1,CCN2,PHB1,AKAP12,XBP1,ARRB2,PRMT5,NELFE,SEMA6A,FAM83D,ARRB1,FBLN1,SPRED1,FGB,DUSP26,SHC1,FGA,FGFR4,F2R,FGF23,KDR,BMP2,RRAS,FGG,FLT4,EMILIN1,CCL14,HCRTR1,NRP1,CCN1,BMPER,CCL23
query_1	TRUE	0.0119548	89	1412	15	0.0106232	0.168539	GO:0042632	GO:BP	cholesterol homeostasis	21017	10265	APOA1,XBP1,GRAMD1B,APOA2,APOC3,TSPO,LRP5,SLC37A4,APOB,CAV3,MALRD1,FGFR4,LIPC,LCAT,AKR1C1
query_1	TRUE	0.0119548	167	1412	23	0.016289	0.137725	GO:0007292	GO:BP	female gamete generation	21017	2818	MDK,CCNB2,AFP,TRIP13,NRIP1,NCAPH,FBXO5,BRCA2,NDC80,NCAPH2,ZMIZ1,REC8,PLK1,AURKA,HROB,SOHLH2,BRME1,PDE3A,TTK,SPIRE1,NOS3,HSF2BP,PTN
query_1	TRUE	0.0121547	18	1412	6	0.00424929	0.333333	GO:0043691	GO:BP	reverse cholesterol transport	21017	10840	APOA1,APOA2,APOC3,LIPC,LCAT,CLU
query_1	TRUE	0.0121547	18	1412	6	0.00424929	0.333333	GO:0046112	GO:BP	nucleobase biosynthetic process	21017	11888	ADA,PAICS,SHMT1,PPAT,DHODH,CPS1
query_1	TRUE	0.0127466	1784	1412	153	0.108357	0.0857623	GO:0023056	GO:BP	positive regulation of signaling	21017	6641	GAPDH,HMGB1,PLCB1,ADA,TXN,TCF7L2,FABP5,LEF1,MAD2L1,BIRC5,MIF,TNFRSF1A,AURKB,APOA1,PIN1,IL7R,CCN2,ADISSP,PHB1,EIF2AK2,SMARCA4,MAP3K20,AKAP12,XBP1,PRKCH,CCDC88A,NINJ1,CDCA8,SCHIP1,TSPAN14,SH3RF3,KNL1,ARRB2,PRMT5,SH3RF1,TRIP6,NDC80,RUVBL1,NELFE,NUP62,GADD45A,SNCA,MAZ,NEDD4,ZMIZ1,GUCY1A1,ENG,APOL3,MLST8,NMI,ZNF423,FNIP2,C1QTNF4,PDCL,SKP2,HTRA2,SORBS3,RECK,AGPAT2,DOK4,TEDC1,ZDHHC12,RAB34,TSPAN5,PTP4A3…
query_1	TRUE	0.0127834	168	1412	23	0.016289	0.136905	GO:0010594	GO:BP	regulation of endothelial cell migration	21017	4242	HMGB1,ATP5F1B,GADD45A,AAMP,GFUS,SLIT2,ATP2B4,APOH,SPRED1,AGT,DCN,SPARC,KDR,SEMA5A,ADAMTS9,EFNA1,FGF16,RRAS,FLT4,NOS3,NRP1,PTN,BMPER
query_1	TRUE	0.0132327	90	1412	15	0.0106232	0.166667	GO:0000281	GO:BP	mitotic cytokinesis	21017	79	STMN1,BIRC5,AURKB,CDCA8,KIF4A,NUP62,CIT,ANLN,RACGAP1,CENPA,PLK1,INCENP,ESPL1,IQGAP3,KIF20A
query_1	TRUE	0.0132327	90	1412	15	0.0106232	0.166667	GO:0055092	GO:BP	sterol homeostasis	21017	14242	APOA1,XBP1,GRAMD1B,APOA2,APOC3,TSPO,LRP5,SLC37A4,APOB,CAV3,MALRD1,FGFR4,LIPC,LCAT,AKR1C1
query_1	TRUE	0.0133614	55	1412	11	0.00779037	0.2	GO:0048146	GO:BP	positive regulation of fibroblast proliferation	21017	12547	CDK4,MIF,CDK6,CDC6,CCNA2,CCNB1,ZMIZ1,BMI1,FBLN1,AGT,SPHK1
query_1	TRUE	0.013412	851	1412	81	0.0573654	0.0951821	GO:0060284	GO:BP	regulation of cell development	21017	14500	HMGB1,MDK,PLCB1,ADA,LEF1,TNFRSF1A,H4C3,CDK6,IL7R,XRCC6,HMGB3,SMARCA4,HDAC2,XBP1,PRKCH,RAG1,PRXL2A,SPART,FANCA,PRMT5,SH3RF1,PTPRD,FAIM,ZMIZ1,KIF14,CTDSP1,DBN1,HOXA9,TIAM2,NEURL1,LEO1,SEMA6A,TSPO,RECK,HLTF,XRCC2,SLIT2,SMARCD2,PLXND1,AURKA,FADD,FAM210B,ROBO1,RAC3,ZAP70,CYFIP1,IL15,CAV3,SEMA6C,PRMT6,PIAS3,PDE3A,PLXNA2,S1PR2,FGF13,H4C5,FAXDC2,GATA1,LOXL3,SEMA6D,SMO,RELN,SEMA5A,BMP2,SOX13,TCIM,KIT,ADCY…
query_1	TRUE	0.0134803	109	1412	17	0.0120397	0.155963	GO:2001243	GO:BP	negative regulation of intrinsic apoptotic signaling pathway	21017	26432	ENO1,PYCR1,MIF,HELLS,NDUFS3,XBP1,TRAP1,BCL2L12,TRIAP1,MDM2,HTRA2,TAF9B,SNAI1,FIGNL1,GATA4,CLU,MAPK7
query_1	TRUE	0.0138817	190	1412	25	0.0177054	0.131579	GO:0000910	GO:BP	cytokinesis	21017	243	STMN1,BIRC5,AURKB,PIN1,CALM3,CDC6,CDCA8,KIF4A,PRC1,BRCA2,NUP62,KIF13A,CIT,KIF14,ANLN,RACGAP1,CENPA,PLK1,AURKA,INCENP,ESPL1,IQGAP3,KIF20A,FSD1,SPIRE1
query_1	TRUE	0.0141491	25	1412	7	0.00495751	0.28	GO:0071280	GO:BP	cellular response to copper ion	21017	16537	MT2A,SNCA,MT1G,MT1X,MT1H,MT1E,BACE1
query_1	TRUE	0.0141491	25	1412	7	0.00495751	0.28	GO:2000773	GO:BP	negative regulation of cellular senescence	21017	26033	MIF,CDK6,RBL1,FBXO5,BCL2L12,HMGA2,TERT
query_1	TRUE	0.0141491	32	1412	8	0.00566572	0.25	GO:2000352	GO:BP	negative regulation of endothelial cell apoptotic process	21017	25671	TERT,FGB,FGA,KDR,SEMA5A,FGG,MAPK7,RAMP2
query_1	TRUE	0.0144521	667	1412	66	0.0467422	0.0989505	GO:0010562	GO:BP	positive regulation of phosphorus metabolic process	21017	4215	TXN,ENO1,MIF,MAD2L2,TNFRSF1A,PIN1,CLSPN,XRCC6,CALM3,PHB1,HDAC2,XBP1,TPX2,CCDC88A,CENPE,CDK2AP1,ARRB2,SNCA,ENG,MLST8,FNIP2,KIF14,HMGA2,PRR5L,ATP2B4,PLK1,VTN,LCP2,ARRB1,ROBO1,PSRC1,AGT,TAOK2,IL15,CAMKK2,GRB10,DLG4,SPHK1,PGF,IQGAP3,LIMCH1,S1PR2,AZU1,RARRES2,IGF2,FAXDC2,GATA1,HPX,FGF23,KDR,RELN,EFNA1,FGF16,BMP2,TCIM,FLT4,KIT,ADCY10,F2,SLC11A1,NOS3,NRP1,CCN1,CTF1,TRPC5,TF
query_1	TRUE	0.0144521	667	1412	66	0.0467422	0.0989505	GO:0045937	GO:BP	positive regulation of phosphate metabolic process	21017	11731	TXN,ENO1,MIF,MAD2L2,TNFRSF1A,PIN1,CLSPN,XRCC6,CALM3,PHB1,HDAC2,XBP1,TPX2,CCDC88A,CENPE,CDK2AP1,ARRB2,SNCA,ENG,MLST8,FNIP2,KIF14,HMGA2,PRR5L,ATP2B4,PLK1,VTN,LCP2,ARRB1,ROBO1,PSRC1,AGT,TAOK2,IL15,CAMKK2,GRB10,DLG4,SPHK1,PGF,IQGAP3,LIMCH1,S1PR2,AZU1,RARRES2,IGF2,FAXDC2,GATA1,HPX,FGF23,KDR,RELN,EFNA1,FGF16,BMP2,TCIM,FLT4,KIT,ADCY10,F2,SLC11A1,NOS3,NRP1,CCN1,CTF1,TRPC5,TF
query_1	TRUE	0.014872	323	1412	37	0.026204	0.114551	GO:0051347	GO:BP	positive regulation of transferase activity	21017	13674	TXN,PCNA,CDC20,APOA1,RFC2,DSCC1,CLSPN,XRCC6,CALM3,RFC5,PHB1,TPX2,CCDC88A,CENPE,RFC4,APOA2,UBE2S,SNCA,KIF14,HMGA2,CHTF18,BMI1,ATP2B4,PLK1,LCP2,ROBO1,PSRC1,AGT,TAOK2,DLG4,AZU1,RELN,EFNA1,TCIM,F2,SLC11A1,CCN1
query_1	TRUE	0.01531	4	1412	3	0.00212465	0.75	GO:0010903	GO:BP	negative regulation of very-low-density lipoprotein particle remodeling	21017	4489	APOA1,APOA2,APOC3
query_1	TRUE	0.01531	19	1412	6	0.00424929	0.315789	GO:0000212	GO:BP	meiotic spindle organization	21017	60	CCNB2,TUBG1,FBXO5,NDC80,AURKA,ESPL1
query_1	TRUE	0.01531	682	1412	67	0.0474504	0.0982405	GO:0071363	GO:BP	cellular response to growth factor stimulus	21017	16615	DTYMK,LEF1,PIN1,CCN2,ADISSP,HDAC2,PDCD5,XBP1,CCNA2,SPART,ARRB2,HHIP,RDX,CD109,NEDD4,ZMIZ1,MT1G,ENG,ZNF423,MDM2,HTRA2,SEMA6A,SLIT2,PTP4A3,KNSTRN,ATP2B4,VTN,PELO,ROBO1,TGFB3,CYFIP1,SPRED1,AGT,CAV3,GPC3,GRB10,DCN,LTBP2,SPHK1,PDE3A,PGF,SHC1,FGFR4,HYAL2,FURIN,FSTL1,FGF23,KDR,SAP30,FGF16,BMP2,GATA4,FLT4,EMILIN1,ASPN,SFRP4,CPS1,NRP1,MAPK7,MTSS2,CCN1,RAMP2,FBN2,SHISA2,CLDN5,TRIM71,BMPER
query_1	TRUE	0.01531	4	1412	3	0.00212465	0.75	GO:0044779	GO:BP	meiotic spindle checkpoint signaling	21017	11152	ZWINT,KNL1,TTK
query_1	TRUE	0.01531	19	1412	6	0.00424929	0.315789	GO:0006337	GO:BP	nucleosome disassembly	21017	2125	HMGA1,SSRP1,SMARCA4,SUPT16H,SMARCD2,NFE2
query_1	TRUE	0.01531	19	1412	6	0.00424929	0.315789	GO:0020027	GO:BP	hemoglobin metabolic process	21017	6081	AHSP,ALAS2,FECH,HPX,EPB42,SLC6A9
query_1	TRUE	0.01531	4	1412	3	0.00212465	0.75	GO:0006272	GO:BP	leading strand elongation	21017	2087	PCNA,POLE3,POLE
query_1	TRUE	0.01531	48	1412	10	0.00708215	0.208333	GO:0098534	GO:BP	centriole assembly	21017	18792	BRCA1,CDK2,NUP62,RBM14,SASS6,E2F4,PLK4,PPP1R35,CEP72,CCDC61
query_1	TRUE	0.01531	8	1412	4	0.00283286	0.5	GO:1902423	GO:BP	regulation of attachment of mitotic spindle microtubules to kinetochore	21017	22271	BIRC5,AURKB,CDCA8,INCENP
query_1	TRUE	0.01531	4	1412	3	0.00212465	0.75	GO:0007089	GO:BP	traversing start control point of mitotic cell cycle	21017	2674	CDC6,MDM2,MTBP
query_1	TRUE	0.01531	8	1412	4	0.00283286	0.5	GO:1902425	GO:BP	positive regulation of attachment of mitotic spindle microtubules to kinetochore	21017	22273	BIRC5,AURKB,CDCA8,INCENP
query_1	TRUE	0.01531	4	1412	3	0.00212465	0.75	GO:0007079	GO:BP	mitotic chromosome movement towards spindle pole	21017	2668	CENPE,KATNB1,DLGAP5
query_1	TRUE	0.0153738	111	1412	17	0.0120397	0.153153	GO:0048144	GO:BP	fibroblast proliferation	21017	12545	PRDX1,GSTP1,CDK4,CKS1B,MIF,CDK6,CDC6,CCNA2,DAZAP1,CCNB1,ZMIZ1,BMI1,FBXO4,FBLN1,AGT,SPHK1,DACH1
query_1	TRUE	0.0155035	1783	1412	152	0.107649	0.0852496	GO:0010647	GO:BP	positive regulation of cell communication	21017	4293	GAPDH,HMGB1,PLCB1,ADA,TXN,TCF7L2,FABP5,LEF1,MAD2L1,BIRC5,MIF,TNFRSF1A,AURKB,APOA1,PIN1,IL7R,CCN2,ADISSP,PHB1,EIF2AK2,SMARCA4,MAP3K20,AKAP12,XBP1,PRKCH,CCDC88A,NINJ1,CDCA8,SCHIP1,TSPAN14,SH3RF3,KNL1,ARRB2,PRMT5,SH3RF1,TRIP6,NDC80,RUVBL1,NELFE,NUP62,GADD45A,SNCA,MAZ,NEDD4,ZMIZ1,GUCY1A1,ENG,APOL3,MLST8,NMI,ZNF423,FNIP2,C1QTNF4,PDCL,SKP2,HTRA2,SORBS3,RECK,AGPAT2,DOK4,TEDC1,ZDHHC12,RAB34,TSPAN5,PTP4A3…
query_1	TRUE	0.0157196	6535	1412	491	0.347734	0.0751339	GO:0060255	GO:BP	regulation of macromolecule metabolic process	21017	14472	GAPDH,ERG,HMGB1,MDK,RAN,PSMA6,CHCHD2,UHRF1,AIF1,PLCB1,PHGDH,TXN,PSME2,H2AZ1,MACROH2A1,PA2G4,HMGA1,GSTP1,TCF7L2,LSM4,ENO1,ELK3,TYMS,CDCA7,SIVA1,GMNN,PCNA,CDK4,CDC20,LEF1,MCM7,CKS1B,MCM3,FHIT,BEX3,MAD2L1,DHFR,BIRC5,CCT5,SAE1,TLE4,ILF2,MIF,MAD2L2,MCM4,DTL,CENPX,PSMC3,GNAQ,TNFRSF1A,IL12RB2,ATAD2,AURKB,IGF2BP2,APOA1,CDK6,PRDX6,CENPF,CBX5,DNMT1,RAD51,MRPL12,MCM6,RFC2,CHEK1,DSCC1,HELLS,PIN1,CLSPN,IL7R,C…
query_1	TRUE	0.0169835	152	1412	21	0.0148725	0.138158	GO:0045807	GO:BP	positive regulation of endocytosis	21017	11631	APOA1,H1-1,AHSG,APOA2,ARRB2,LYAR,PPT1,SNCA,MYO18A,FCN3,VTN,ARRB1,IL15,CAV3,GPC3,AZU1,COLEC11,SLC11A1,SFRP4,CLU,TF
query_1	TRUE	0.0174873	49	1412	10	0.00708215	0.204082	GO:0042073	GO:BP	intraciliary transport	21017	9956	IFT25,DYNLT2B,DYNC2I2,CEP131,IFT122,IFT81,IFT140,LCA5,INTU,DYNC2H1
query_1	TRUE	0.0175094	41	1412	9	0.00637394	0.219512	GO:0050892	GO:BP	intestinal absorption	21017	13336	APOA1,APOA2,SLC2A5,FABP1,PLS1,SLC26A6,HAMP,AKR1C1,PRAP1
query_1	TRUE	0.0177215	75	1412	13	0.0092068	0.173333	GO:2000242	GO:BP	negative regulation of reproductive process	21017	25570	ADA,ZWINT,PKMYT1,TRIP13,KNL1,FBXO5,PRDX4,RAD1,ZFPM2,SNAI1,TTK,WT1,KIT
query_1	TRUE	0.0177244	339	1412	38	0.0269122	0.112094	GO:0040013	GO:BP	negative regulation of locomotion	21017	9901	HMGB1,AIF1,PLCB1,ADA,MIF,PIN1,HDAC2,GADD45A,ENG,SEMA6A,RECK,SLIT2,MACIR,CYGB,ATP2B4,TCAF1,APOH,ROBO1,FBLN1,PTPRG,SPRED1,SEMA6C,DCN,LIMCH1,HYAL2,ADGRG1,SEMA6D,MMP28,SAP30,SEMA5A,ADAMTS9,RRAS,IGFBP3,EMILIN1,NRP1,DACH1,CLDN5,CDH1
query_1	TRUE	0.0178517	480	1412	50	0.0354108	0.104167	GO:0010876	GO:BP	lipid localization	21017	4462	FABP5,MIF,NME4,APOA1,ATP10A,SIGMAR1,SLC43A3,STOML2,SLC27A3,NRIP1,GRAMD1B,APOA2,OSBPL1A,SLC25A11,PRELID2,ABCG2,PLSCR1,GOT2,APOL3,TRIAP1,APOC3,TSPO,CPT1A,SLC25A10,FABP1,RBP4,APOC1,APOH,APOB,AGT,CPT2,OSBPL5,PLA2G4A,ATP8B2,SLC4A1,FABP6,PRELID3A,CPTP,FURIN,ABCA9,LIPC,LCAT,AKR1C1,MFSD2B,CLU,RBP1,OSBP2,PRAP1,SLC25A21,TRPC5
query_1	TRUE	0.0185198	143	1412	20	0.0141643	0.13986	GO:0034101	GO:BP	erythrocyte homeostasis	21017	8409	PRDX1,AHSP,DIAPH3,CDK6,TMEM14C,NCAPG2,LYAR,SLC1A5,RACGAP1,KLF1,DYRK3,ALAS2,FAM210B,FECH,RHAG,SLC4A1,GATA1,EPB42,KIT,TAL1
query_1	TRUE	0.018763	94	1412	15	0.0106232	0.159574	GO:0051781	GO:BP	positive regulation of cell division	21017	13931	MDK,BIRC5,AURKB,CDC6,CDCA8,NUP62,CIT,KIF14,RACGAP1,INCENP,TGFB3,PGF,IGF2,TAL1,PTN
query_1	TRUE	0.0189728	58	1412	11	0.00779037	0.189655	GO:0072577	GO:BP	endothelial cell apoptotic process	21017	17450	XBP1,TERT,FGB,FGA,AKR1C3,KDR,SEMA5A,FGG,ECSCR,MAPK7,RAMP2
query_1	TRUE	0.0197323	67	1412	12	0.00849858	0.179104	GO:0045143	GO:BP	homologous chromosome segregation	21017	11297	MND1,ZWINT,PTTG1,BRIP1,TRIP13,KNL1,NDC1,PSMC3IP,REC8,PLK1,ESPL1,P3H4
query_1	TRUE	0.0198909	20	1412	6	0.00424929	0.3	GO:0051900	GO:BP	regulation of mitochondrial depolarization	21017	13984	ALB,MLLT11,TSPO,DCN,KDR,ADCY10
query_1	TRUE	0.0198909	20	1412	6	0.00424929	0.3	GO:1904666	GO:BP	regulation of ubiquitin protein ligase activity	21017	24006	CDC20,MAD2L1,MAD2L2,FBXO5,UBE2S,PLK1
query_1	TRUE	0.0200954	134	1412	19	0.0134561	0.141791	GO:0030218	GO:BP	erythrocyte differentiation	21017	6726	AHSP,DIAPH3,CDK6,TMEM14C,NCAPG2,LYAR,SLC1A5,RACGAP1,KLF1,DYRK3,ALAS2,FAM210B,FECH,RHAG,SLC4A1,GATA1,EPB42,KIT,TAL1
query_1	TRUE	0.0203641	165	1412	22	0.0155807	0.133333	GO:0045766	GO:BP	positive regulation of angiogenesis	21017	11602	MDK,CD34,XBP1,NINJ1,BRCA1,ENG,HMGA2,TERT,S100A1,SPHK1,PGF,KDR,SEMA5A,GATA4,RRAS,EMILIN1,NOS3,NRP1,HSPB6,RAMP2,ECM1,BMPER
query_1	TRUE	0.0204313	14	1412	5	0.00354108	0.357143	GO:0035721	GO:BP	intraciliary retrograde transport	21017	9191	DYNLT2B,DYNC2I2,IFT122,IFT140,DYNC2H1
query_1	TRUE	0.0204313	14	1412	5	0.00354108	0.357143	GO:1990169	GO:BP	stress response to copper ion	21017	25103	MT2A,MT1G,MT1X,MT1H,MT1E
query_1	TRUE	0.0204313	14	1412	5	0.00354108	0.357143	GO:0010273	GO:BP	detoxification of copper ion	21017	4043	MT2A,MT1G,MT1X,MT1H,MT1E
query_1	TRUE	0.0204313	14	1412	5	0.00354108	0.357143	GO:0033262	GO:BP	regulation of nuclear cell cycle DNA replication	21017	8104	TIPIN,CDT1,WIZ,DBF4B,DACH1
query_1	TRUE	0.0204934	27	1412	7	0.00495751	0.259259	GO:0006929	GO:BP	substrate-dependent cell migration	21017	2568	ATP5F1B,SLIT2,ROBO1,FBLN1,NRP1,OPHN1,ITGA11
query_1	TRUE	0.0204934	27	1412	7	0.00495751	0.259259	GO:0042730	GO:BP	fibrinolysis	21017	10330	VTN,APOH,FGB,FGA,SERPING1,FGG,F2
query_1	TRUE	0.0206614	618	1412	61	0.0432011	0.0987055	GO:0043085	GO:BP	positive regulation of catalytic activity	21017	10518	UHRF1,TXN,PCNA,CDC20,DHFR,APOA1,RFC2,DSCC1,PIN1,CLSPN,XRCC6,CALM3,RFC5,PHB1,TPX2,CCDC88A,CENPE,RFC4,APOA2,UBE2S,MSH2,PLSCR1,SNCA,DDX11,KIF14,HMGA2,TIAM2,ASPH,ARHGAP11A,CHTF18,BMI1,NET1,ATP2B4,PLK1,LCP2,FADD,TERT,APOH,S100A1,ROBO1,PSRC1,AGT,TAOK2,DLG4,AZU1,FGFR4,F2R,FGF23,RELN,ARHGEF10,EFNA1,BMP2,PRTN3,TCIM,F2,SLC11A1,NOS3,MTSS2,CCN1,RTN4R,MAPK12
query_1	TRUE	0.0216491	125	1412	18	0.0127479	0.144	GO:0010811	GO:BP	positive regulation of cell-substrate adhesion	21017	4423	MDK,APOA1,CDK6,P4HB,GFUS,PPM1F,VTN,RAC3,FBLN1,FGB,DOCK1,FGA,KDR,RRAS,FGG,EMILIN1,NRP1,CCN1
query_1	TRUE	0.0217373	77	1412	13	0.0092068	0.168831	GO:0006278	GO:BP	RNA-templated DNA biosynthetic process	21017	2093	CCT5,AURKB,CCT7,CCT6A,DKC1,GAR1,TELO2,FBXO4,NEK2,TERT,WRAP53,PRKCQ,ENSG00000287839
query_1	TRUE	0.0221159	438	1412	46	0.0325779	0.105023	GO:0045859	GO:BP	regulation of protein kinase activity	21017	11671	TXN,MACROH2A1,GSTP1,GNAQ,CLSPN,XRCC6,CALM3,PKMYT1,PHB1,CDC6,TPX2,CCDC88A,CDKN3,CENPE,IRAK3,GADD45A,CDC25A,SNCA,KIF14,HMGA2,PPM1F,ATP2B4,PLK1,PRKAR1B,LRP5,LCP2,ROBO1,C1orf112,SPRED1,PSRC1,AGT,DUSP7,TAOK2,CAV3,CAMKK2,DLG4,AZU1,HEXIM2,HYAL2,RELN,EFNA1,BMP2,TCIM,SLC11A1,CCN1,SLC8A3
query_1	TRUE	0.0224019	645	1412	63	0.0446176	0.0976744	GO:0043408	GO:BP	regulation of MAPK cascade	21017	10676	HMGB1,PLCB1,PRDX1,PEBP1,GSTP1,MIF,PIN1,CCN2,PHB1,EIF2AK2,AKAP12,XBP1,SH3RF3,ARRB2,PRMT5,PBK,SH3RF1,IRAK3,NELFE,GADD45A,FOXM1,SEMA6A,SORBS3,DOK4,AMBP,FAM83D,ARRB1,ROBO1,FBLN1,TGFB3,SPRED1,AGT,DUSP7,TAOK2,FGB,CAV3,DUSP26,LPAR1,SPHK1,SHC1,IQGAP3,FGA,IGF2,FGFR4,HYAL2,F2R,FGF23,KDR,EFNA1,LTBR,BMP2,RRAS,FGG,IGFBP3,FLT4,EMILIN1,KIT,CCL14,HCRTR1,NRP1,CCN1,BMPER,CCL23
query_1	TRUE	0.0230712	439	1412	46	0.0325779	0.104784	GO:0030099	GO:BP	myeloid cell differentiation	21017	6677	AHSP,LEF1,H4C3,DIAPH3,CDK6,HMGB3,TMEM14C,PRDX3,PRXL2A,NCAPG2,LYAR,CD109,MT1G,SLC1A5,HOXA9,LEO1,ACTN1,RACGAP1,KLF1,DYRK3,FASN,FADD,ALAS2,FAM210B,FECH,IL15,GPC3,PRMT6,PIAS3,RHAG,GP9,MFAP2,SLC4A1,H4C5,FAXDC2,GATA1,EPB42,CLEC1B,LTBR,BMP2,PRTN3,KIT,TAL1,RBP1,MPL,TF
query_1	TRUE	0.0231112	35	1412	8	0.00566572	0.228571	GO:0032212	GO:BP	positive regulation of telomere maintenance via telomerase	21017	7404	CCT5,AURKB,CCT7,CCT6A,DKC1,FBXO4,NEK2,PRKCQ
query_1	TRUE	0.0231239	380	1412	41	0.0290368	0.107895	GO:2001233	GO:BP	regulation of apoptotic signaling pathway	21017	26422	GSTP1,TCF7L2,ENO1,PYCR1,MIF,HELLS,NDUFS3,P4HB,XBP1,BRCA1,SH3RF1,MAZ,FAIM,TRAP1,BCL2L12,TRIAP1,MDM2,HTRA2,TMEM14A,PTPMT1,TAF9B,BMI1,FADD,SNAI1,PLAGL2,TERT,FIGNL1,AGT,FGB,FGA,HYAL2,PELI3,GATA1,LTBR,GATA4,FGG,ADCY10,CLU,NOS3,NRP1,MAPK7
query_1	TRUE	0.0232245	1026	1412	93	0.065864	0.0906433	GO:0048878	GO:BP	chemical homeostasis	21017	13119	PLCB1,GSTP1,TCF7L2,FABP5,ATP5F1B,AKR1B1,BIRC5,APOA1,BOLA3,ATP1B3,GSTO1,CALM3,ADISSP,TSC22D4,STOML2,SMARCA4,XBP1,GRAMD1B,MT2A,APOA2,PPT1,TRPM2,SNCA,MT1G,SLC31A1,APOC3,MT1X,TSPO,SLC29A1,ASPH,POLD1,MT1H,ATP2B4,GLRX5,LRP5,ALAS2,SLC37A4,RBP4,TWNK,ATP13A2,PFKM,APOB,FECH,AGT,CAV3,SV2A,KCNH2,MT1E,ATP6V0E2,ABCB6,RHAG,SLC35G1,GP9,TESMIN,CAPN3,SLC4A1,KEL,MALRD1,FGFR4,HYAL2,F2R,HPX,JPH1,LIPC,FGF23,KDR,EPB42,…
query_1	TRUE	0.0232887	1577	1412	135	0.0956091	0.0856056	GO:0045595	GO:BP	regulation of cell differentiation	21017	11446	SOCS2,HMGB1,MDK,PLCB1,ADA,MACROH2A1,PA2G4,TCF7L2,LEF1,MAD2L2,TNFRSF1A,H4C3,CDK6,DNMT1,IL7R,XRCC6,CCN2,HMGB3,EIF2AK2,SMARCA4,HDAC2,CD34,XBP1,PRKCH,FADS1,RAG1,PRXL2A,SPART,FANCA,ARRB2,PRMT5,COL5A1,SH3RF1,FBXO5,PTPRD,CD109,FAIM,ZMIZ1,ENG,KEAP1,KIF14,CTDSP1,DBN1,MDM2,HOXA9,TIAM2,PARP2,NEURL1,CDK9,LEO1,SEMA6A,TSPO,RECK,HLTF,XRCC2,SLIT2,SMARCD2,PLXND1,ZFHX3,AURKA,LRP5,ZFPM2,FADD,SNAI1,MBD3,TERT,FAM210B…
query_1	TRUE	0.0233587	43	1412	9	0.00637394	0.209302	GO:0003176	GO:BP	aortic valve development	21017	1606	TNFRSF1A,SLIT2,SNAI1,ROBO1,EFNA1,BMP2,GATA4,EMILIN1,NOS3
query_1	TRUE	0.0233587	43	1412	9	0.00637394	0.209302	GO:1900026	GO:BP	positive regulation of substrate adhesion-dependent cell spreading	21017	20333	MDK,APOA1,P4HB,RAC3,FGB,DOCK1,FGA,FGG,NRP1
query_1	TRUE	0.0233587	43	1412	9	0.00637394	0.209302	GO:0048821	GO:BP	erythrocyte development	21017	13066	DIAPH3,LYAR,ALAS2,FAM210B,RHAG,SLC4A1,GATA1,EPB42,TAL1
query_1	TRUE	0.0235773	9	1412	4	0.00283286	0.444444	GO:0046602	GO:BP	regulation of mitotic centrosome separation	21017	12252	RANBP1,CHEK1,KIF11,NEK2
query_1	TRUE	0.0235773	9	1412	4	0.00283286	0.444444	GO:0007056	GO:BP	spindle assembly involved in female meiosis	21017	2655	CCNB2,FBXO5,NDC80,AURKA
query_1	TRUE	0.0235773	500	1412	51	0.036119	0.102	GO:0016049	GO:BP	cell growth	21017	5081	SOCS2,ENO1,MAD2L2,NDUFS3,IGFBP7,TSC22D4,PHB1,SMARCA4,XBP1,SPART,BRCA1,KAZALD1,PPT1,FOXM1,MLST8,EXOSC2,KIF14,PARP2,FHL1,SEMA6A,TAF9B,NRN1,SLIT2,NET1,AURKA,JADE3,CYFIP1,PSRC1,AGT,TAOK2,CAV3,SEMA6C,PRKCQ,SPHK1,ST7L,HYAL2,FGF13,WT1,MEG3,SEMA6D,SEMA5A,IGFBP1,GATA4,IGFBP3,ADCY10,F2,NPR1,NRP1,RTN4R,TRPC5,CDH1
query_1	TRUE	0.0235773	9	1412	4	0.00283286	0.444444	GO:0046601	GO:BP	positive regulation of centriole replication	21017	12251	NUP62,SASS6,PLK4,PPP1R35
query_1	TRUE	0.0241424	69	1412	12	0.00849858	0.173913	GO:0170041	GO:BP	non-proteinogenic amino acid metabolic process	21017	20289	PHGDH,P4HB,GOT2,BLMH,MTHFD1,AFMID,ALDH5A1,ATP2B4,CBS,AADAT,CPS1,ASS1
query_1	TRUE	0.0243875	168	1412	22	0.0155807	0.130952	GO:1904018	GO:BP	positive regulation of vasculature development	21017	23459	MDK,CD34,XBP1,NINJ1,BRCA1,ENG,HMGA2,TERT,S100A1,SPHK1,PGF,KDR,SEMA5A,GATA4,RRAS,EMILIN1,NOS3,NRP1,HSPB6,RAMP2,ECM1,BMPER
query_1	TRUE	0.0246592	28	1412	7	0.00495751	0.25	GO:0010800	GO:BP	positive regulation of peptidyl-threonine phosphorylation	21017	4415	CALM3,PLK1,SPHK1,S1PR2,AZU1,ADCY10,TRPC5
query_1	TRUE	0.0246592	21	1412	6	0.00424929	0.285714	GO:0032986	GO:BP	protein-DNA complex disassembly	21017	7966	HMGA1,SSRP1,SMARCA4,SUPT16H,SMARCD2,NFE2
query_1	TRUE	0.0246592	28	1412	7	0.00495751	0.25	GO:0030194	GO:BP	positive regulation of blood coagulation	21017	6705	ST3GAL4,VTN,APOH,F2R,HPSE,EMILIN1,F2
query_1	TRUE	0.0246592	28	1412	7	0.00495751	0.25	GO:1900048	GO:BP	positive regulation of hemostasis	21017	20350	ST3GAL4,VTN,APOH,F2R,HPSE,EMILIN1,F2
query_1	TRUE	0.0249149	394	1412	42	0.029745	0.106599	GO:0046486	GO:BP	glycerolipid metabolic process	21017	12190	SOCS2,PLCB1,FABP5,APOA1,PRDX6,APOA2,PLSCR1,SLC44A1,PIGP,MBOAT1,PTPMT1,DAGLB,APOC3,DPM2,PEMT,CPT1A,AGPAT2,IMPA2,DGKH,SLC37A4,PGAP2,APOC1,APOH,PIGM,APOB,INPP4B,CAV3,OSBPL5,PLA2G4A,FAAH,TTC7B,PIGW,INPP5E,LIPC,PLCD1,LCAT,CPS1,AVIL,ITPKA,ACP6,SLC44A3,INPP5J
query_1	TRUE	0.0251022	158	1412	21	0.0148725	0.132911	GO:0045814	GO:BP	negative regulation of gene expression, epigenetic	21017	11636	HMGB1,UHRF1,MACROH2A1,DNMT1,CHEK1,HELLS,HDAC2,BRCA1,CDK2,POLE3,SUV39H2,HMGA2,BMI1,LMNB2,MOV10,MBD3,SUV39H1,H1-0,WT1,MORC1,MACROH2A2
query_1	TRUE	0.0254876	52	1412	10	0.00708215	0.192308	GO:0010543	GO:BP	regulation of platelet activation	21017	4202	GNAQ,PRKCQ,GP9,PLA2G4A,MMRN1,EMILIN1,F2,MFSD2B,NOS3,CTSG
query_1	TRUE	0.0256654	1331	1412	116	0.082153	0.0871525	GO:0051094	GO:BP	positive regulation of developmental process	21017	13489	SOCS2,HMGB1,MDK,PLCB1,ADA,MACROH2A1,PA2G4,TCF7L2,CDC20,LEF1,MAD2L2,TNFRSF1A,IL7R,XRCC6,CCN2,SMARCA4,HDAC2,CD34,XBP1,PRKCH,RAG1,NINJ1,BRCA1,ARRB2,PRMT5,FBXO5,MSH2,PTPRD,EXOSC3,GPM6B,FAIM,ZMIZ1,ENG,HMGA2,DBN1,MDM2,TIAM2,PARP2,NEURL1,TSPO,XRCC2,SLIT2,SMARCD2,PLXND1,ZFHX3,AURKA,LRP5,ZFPM2,FADD,SNAI1,TERT,FAM210B,S100A1,ROBO1,ZAP70,APOB,TGFB3,CYFIP1,AGT,ADGRL1,IL15,CAV3,DLG4,DCN,LPAR1,SPHK1,PDE3A,PGF,…
query_1	TRUE	0.0262228	713	1412	68	0.0481586	0.0953717	GO:0070848	GO:BP	response to growth factor	21017	16340	DTYMK,LEF1,PIN1,CCN2,ADISSP,HDAC2,PDCD5,XBP1,CCNA2,SPART,ARRB2,HHIP,RDX,CD109,NEDD4,ZMIZ1,MT1G,ENG,ZNF423,MDM2,HTRA2,SEMA6A,SLIT2,PTP4A3,KNSTRN,ZFHX3,ATP2B4,VTN,PELO,ROBO1,TGFB3,CYFIP1,SPRED1,AGT,CAV3,GPC3,GRB10,DCN,LTBP2,SPHK1,PDE3A,PGF,SHC1,FGFR4,HYAL2,FURIN,FSTL1,FGF23,KDR,SAP30,FGF16,BMP2,GATA4,FLT4,EMILIN1,ASPN,SFRP4,CPS1,NRP1,MAPK7,MTSS2,CCN1,RAMP2,FBN2,SHISA2,CLDN5,TRIM71,BMPER
query_1	TRUE	0.026276	98	1412	15	0.0106232	0.153061	GO:0034109	GO:BP	homotypic cell-cell adhesion	21017	8417	RDX,CSRP1,FGB,DSG2,PRKCQ,HBB,MMRN1,FGA,GATA1,FGL1,FGG,EMILIN1,MFSD2B,CTSG,MEGF10
query_1	TRUE	0.0264585	180	1412	23	0.016289	0.127778	GO:0051348	GO:BP	negative regulation of transferase activity	21017	13675	MACROH2A1,GSTP1,MAD2L1,MAD2L2,GNAQ,PRDX3,FBXO5,IRAK3,GADD45A,SNCA,PPM1F,PLK1,PRKAR1B,NPRL2,LRP5,SPRED1,AGT,DUSP7,CAV3,HEXIM2,HYAL2,BMP2,SLC8A3
query_1	TRUE	0.0264949	61	1412	11	0.00779037	0.180328	GO:0003179	GO:BP	heart valve morphogenesis	21017	1609	MDM2,SLIT2,SNAI1,ROBO1,ADAMTS9,EFNA1,BMP2,GATA4,EMILIN1,NOS3,CCN1
query_1	TRUE	0.0264949	1071	1412	96	0.0679887	0.0896359	GO:0032101	GO:BP	regulation of response to external stimulus	21017	7365	HMGB1,MDK,PSMA6,AIF1,ADA,GSTP1,MIF,TNFRSF1A,AURKB,APOA1,MPP1,XRCC6,GSDMD,PHB1,EIF2AK2,AHSG,NINJ1,TFPI,FANCA,ARRB2,UFD1,PBK,LYAR,CD109,IRAK3,PLSCR1,SNCA,RBM14,NMI,TTLL12,DAGLB,SEMA6A,MGST2,ST3GAL4,PPM1F,ZDHHC12,SLIT2,MACIR,FCN3,RNF125,VTN,LILRA2,ZNRF1,FADD,OAS3,APOH,ROBO1,AGT,TKFC,IL15,FGB,SEMA6C,LPAR1,SPHK1,PGF,RNF26,AZU1,POLR3G,RSAD2,COLEC11,CAPN3,BST1,RARRES2,MMRN1,FGA,HYAL2,F2R,NLRX1,MVK,LRRC1…
query_1	TRUE	0.0264981	291	1412	33	0.0233711	0.113402	GO:0007548	GO:BP	sex differentiation	21017	3029	NASP,RRM1,AFP,BRIP1,NRIP1,MEA1,FANCA,FANCG,MSH2,PRDX4,BRCA2,RAB13,HOXA9,REC8,KIF18A,SLIT2,CENPI,CBX2,RHOBTB3,ZFPM2,RBP4,DHCR24,ADGRG1,GATA1,WT1,AKR1C3,KDR,GATA4,KIT,NOS3,PKD1,DACH1,HESX1
query_1	TRUE	0.0264981	44	1412	9	0.00637394	0.204545	GO:0032964	GO:BP	collagen biosynthetic process	21017	7948	HDAC2,COL5A1,ENG,CYGB,TGFB3,F2R,EMILIN1,F2,P3H4
query_1	TRUE	0.0264981	36	1412	8	0.00566572	0.222222	GO:0071276	GO:BP	cellular response to cadmium ion	21017	16533	MT2A,MT1G,MT1X,MT1H,MT1E,ABCB6,SLC11A1,HESX1
query_1	TRUE	0.0266713	191	1412	24	0.0169972	0.125654	GO:0030308	GO:BP	negative regulation of cell growth	21017	6763	ENO1,NDUFS3,PHB1,SMARCA4,SPART,BRCA1,PPT1,FHL1,SEMA6A,SLIT2,PSRC1,CAV3,SEMA6C,ST7L,HYAL2,FGF13,WT1,MEG3,SEMA6D,SEMA5A,NPR1,NRP1,RTN4R,CDH1
query_1	TRUE	0.0268887	15	1412	5	0.00354108	0.333333	GO:0015670	GO:BP	carbon dioxide transport	21017	4799	HBZ,HBB,RHAG,AQP5,HBD
query_1	TRUE	0.0283235	281	1412	32	0.0226629	0.113879	GO:0051402	GO:BP	neuron apoptotic process	21017	13695	GAPDH,MDK,PYCR1,BIRC5,NAE1,SIGMAR1,PHB1,MSH2,PPT1,SNCA,CIT,RETREG1,AARS1,KIF14,HTRA2,PARP2,XRCC2,PLXND1,FADD,TERT,ATP13A2,UBE2M,TGFB3,F2R,KDR,ADCY10,DIO3,CLU,NRP1,TRPC5,BACE1,COL6A2
query_1	TRUE	0.0284126	304	1412	34	0.0240793	0.111842	GO:2000146	GO:BP	negative regulation of cell motility	21017	25494	HMGB1,AIF1,PLCB1,ADA,MIF,PIN1,HDAC2,GADD45A,ENG,RECK,SLIT2,MACIR,CYGB,ATP2B4,TCAF1,APOH,ROBO1,FBLN1,PTPRG,SPRED1,DCN,LIMCH1,HYAL2,ADGRG1,SEMA6D,MMP28,SAP30,ADAMTS9,RRAS,IGFBP3,EMILIN1,DACH1,CLDN5,CDH1
query_1	TRUE	0.0287666	1153	1412	102	0.072238	0.0884649	GO:1901701	GO:BP	cellular response to oxygen-containing compound	21017	21654	SOCS2,HMGB1,PLCB1,PRDX1,TXN,H2AZ1,GSTP1,PCNA,CDK4,DHFR,BIRC5,MIF,GNAQ,ESD,DNMT1,RAD51,RUVBL2,SMARCA4,HDAC2,BRIP1,CDC6,XBP1,CCNA2,NRIP1,GRAMD1B,PRDX3,AHSG,BRCA1,SHMT1,ARRB2,PRMT5,TBC1D4,TRERF1,CDK2,IRAK3,TRPM2,SLC2A5,TRAP1,UGT3A2,DDX11,RAB13,MDM2,HTRA2,TSPO,SLC29A1,CPT1A,KIF18A,SLIT2,FABP1,PALM,NET1,CYGB,ATP2B4,LILRA2,LRP5,FAM210B,PTK7,WNT9A,TWNK,FECH,CYFIP1,CMPK2,AGT,LY6H,CAMKK2,GRB10,PRKCQ,KCNMB…
query_1	TRUE	0.0287666	109	1412	16	0.0113314	0.146789	GO:0001676	GO:BP	long-chain fatty acid metabolic process	21017	380	GSTP1,SLC27A3,FADS1,ACOT7,FADS2,MGST3,DAGLB,CPT1A,CBR1,ELOVL6,CPT2,PLA2G4A,FAAH,AKR1C3,GSTA1,PTGR1
query_1	TRUE	0.0292663	29	1412	7	0.00495751	0.241379	GO:0006656	GO:BP	phosphatidylcholine biosynthetic process	21017	2365	FABP5,APOA1,APOA2,SLC44A1,PEMT,LCAT,SLC44A3
query_1	TRUE	0.0293561	62	1412	11	0.00779037	0.177419	GO:0051785	GO:BP	positive regulation of nuclear division	21017	13935	PLCB1,CDC20,RAD51AP1,NUP62,DLGAP5,AURKA,LRP5,ESPL1,SPHK1,IGF2,PRAP1
query_1	TRUE	0.0300122	90	1412	14	0.00991501	0.155556	GO:0034644	GO:BP	cellular response to UV	21017	8706	PCNA,AURKB,RUVBL2,MAP3K20,PBK,DDB2,CDC25A,NEDD4,TRIAP1,MDM2,RHNO1,POLD1,HYAL2,MFAP4
query_1	TRUE	0.030161	606	1412	59	0.0417847	0.0973597	GO:0097190	GO:BP	apoptotic signaling pathway	21017	18534	GSTP1,TCF7L2,ENO1,SIVA1,FHIT,BEX3,PYCR1,MIF,TNFRSF1A,HELLS,NDUFS3,P4HB,PDCD5,XBP1,BRCA1,SH3RF1,MSH2,MLLT11,BRCA2,CASP8AP2,TIMM50,E2F2,MAZ,FAIM,TRAP1,BCL2L12,FNIP2,TRIAP1,MDM2,HTRA2,PARP2,TMEM14A,PTPMT1,TAF9B,PPM1F,BMI1,FADD,SNAI1,PLAGL2,TERT,FIGNL1,AGT,FGB,PDE3A,RTL10,FGA,HYAL2,PELI3,GATA1,KRT18,LTBR,GATA4,FGG,ADCY10,CLU,NOS3,NRP1,MAPK7,TNFRSF25
query_1	TRUE	0.030161	22	1412	6	0.00424929	0.272727	GO:0006488	GO:BP	dolichol-linked oligosaccharide biosynthetic process	21017	2222	MPDU1,DPAGT1,SRD5A3,ALG9,ALG1,DOLPP1
query_1	TRUE	0.030161	45	1412	9	0.00637394	0.2	GO:0045840	GO:BP	positive regulation of mitotic nuclear division	21017	11656	CDC20,NUP62,DLGAP5,AURKA,LRP5,ESPL1,SPHK1,IGF2,PRAP1
query_1	TRUE	0.030161	45	1412	9	0.00637394	0.2	GO:0038084	GO:BP	vascular endothelial growth factor signaling pathway	21017	9685	SEMA6A,PTP4A3,ROBO1,DCN,PGF,KDR,FLT4,EMILIN1,NRP1
query_1	TRUE	0.0304292	5	1412	3	0.00212465	0.6	GO:1905784	GO:BP	regulation of anaphase-promoting complex-dependent catabolic process	21017	24894	CDC20,CDK2,PLK1
query_1	TRUE	0.0304292	5	1412	3	0.00212465	0.6	GO:1905133	GO:BP	negative regulation of meiotic chromosome separation	21017	24381	ZWINT,KNL1,TTK
query_1	TRUE	0.0304292	5	1412	3	0.00212465	0.6	GO:1902103	GO:BP	negative regulation of metaphase/anaphase transition of meiotic cell cycle	21017	22017	ZWINT,KNL1,TTK
query_1	TRUE	0.0307344	151	1412	20	0.0141643	0.13245	GO:0007224	GO:BP	smoothened signaling pathway	21017	2777	IFT25,TMED2,HHIP,ZNF423,PDCL,TEDC1,RAB34,TEDC2,KIF7,IFT122,GPC3,IFT81,NSDHL,IFT140,TMEM17,MKS1,SMO,CPLANE2,INTU,DYNC2H1
query_1	TRUE	0.0315551	809	1412	75	0.0531161	0.092707	GO:0048871	GO:BP	multicellular organismal-level homeostasis	21017	13114	HMGB1,ADA,PRDX1,AHSP,FABP5,SIVA1,AKR1B1,MIF,DIAPH3,IGF2BP2,CDK6,IL7R,CCNB2,CCN2,SMARCA4,TMEM14C,CD34,RAG1,NCAPG2,LYAR,TRPM2,ZNF423,SLC1A5,MTHFD1,RASAL2,RACGAP1,PEMT,KLF1,DYRK3,LDB2,ARMCX1,FADD,ALAS2,CYTL1,CRISPLD1,SLC37A4,RBP4,FAM210B,NLE1,RAC3,ELOVL6,SUV39H1,FECH,IL15,CRACD,GRB10,SPTA1,CPT2,EMCN,RHAG,MFAP2,LSR,SLC4A1,HYAL2,F2R,LCA5,ADGRG1,MKS1,GATA1,GPRASP2,FSTL1,KDR,SMO,EPB42,HAMP,KIT,SLC11A1,T…
query_1	TRUE	0.0317612	54	1412	10	0.00708215	0.185185	GO:0046605	GO:BP	regulation of centrosome cycle	21017	12255	BRCA1,NUP62,RBM14,SASS6,AURKA,CEP131,PLK4,XRCC3,PPP1R35,TMEM67
query_1	TRUE	0.0317612	54	1412	10	0.00708215	0.185185	GO:0120009	GO:BP	intermembrane lipid transfer	21017	19461	APOA1,GRAMD1B,APOA2,PRELID2,TRIAP1,TSPO,APOB,OSBPL5,PRELID3A,CPTP
query_1	TRUE	0.0323278	91	1412	14	0.00991501	0.153846	GO:0048145	GO:BP	regulation of fibroblast proliferation	21017	12546	GSTP1,CDK4,MIF,CDK6,CDC6,CCNA2,CCNB1,ZMIZ1,BMI1,FBXO4,FBLN1,AGT,SPHK1,DACH1
query_1	TRUE	0.0324533	131	1412	18	0.0127479	0.137405	GO:0061041	GO:BP	regulation of wound healing	21017	15157	XBP1,TFPI,CD109,ST3GAL4,VTN,APOH,FGB,MMRN1,FGA,F2R,SERPING1,MYLK,HPSE,SERPINC1,FGG,EMILIN1,F2,NOS3
query_1	TRUE	0.0330089	101	1412	15	0.0106232	0.148515	GO:0034446	GO:BP	substrate adhesion-dependent cell spreading	21017	8640	MDK,APOA1,P4HB,KIF14,AKIP1,RAC3,FBLN1,FGB,DOCK1,FGA,EFNA1,FGG,BVES,NRP1,ANTXR1
query_1	TRUE	0.0333245	1108	1412	98	0.0694051	0.0884477	GO:1902533	GO:BP	positive regulation of intracellular signal transduction	21017	22342	GAPDH,HMGB1,PLCB1,ADA,TXN,TCF7L2,FABP5,MAD2L1,BIRC5,MIF,TNFRSF1A,AURKB,APOA1,CCN2,ADISSP,PHB1,EIF2AK2,MAP3K20,AKAP12,XBP1,CCDC88A,CDCA8,SCHIP1,SH3RF3,KNL1,ARRB2,SH3RF1,TRIP6,NDC80,NELFE,NUP62,GADD45A,MAZ,NEDD4,GUCY1A1,ENG,APOL3,MLST8,NMI,FNIP2,C1QTNF4,SKP2,SORBS3,DOK4,PTP4A3,NET1,PRR5L,INCENP,TELO2,FADD,ARRB1,PLAGL2,ROBO1,ZAP70,XRCC3,TGFB3,SPRED1,AGT,TAOK2,FGB,DCN,LPAR1,SPHK1,SHC1,IQGAP3,TRAT1,RS…
query_1	TRUE	0.0334599	10	1412	4	0.00283286	0.4	GO:0140059	GO:BP	dendrite arborization	21017	19657	IGF2BP1,TAOK2,NRP1,PTN
query_1	TRUE	0.0334599	10	1412	4	0.00283286	0.4	GO:0042118	GO:BP	endothelial cell activation	21017	9974	PRMT5,HOXA9,TCIM,BMPER
query_1	TRUE	0.0334599	10	1412	4	0.00283286	0.4	GO:0016093	GO:BP	polyprenol metabolic process	21017	5113	DPM2,DPAGT1,SRD5A3,AKR1C3
query_1	TRUE	0.0339262	992	1412	89	0.0630312	0.0897177	GO:0000122	GO:BP	negative regulation of transcription by RNA polymerase II	21017	48	HMGB1,UHRF1,TXN,MACROH2A1,TCF7L2,ENO1,ELK3,PCNA,LEF1,TLE4,MAD2L2,AURKB,CDK6,CBX5,DNMT1,ETS2,TSC22D4,PHB1,SMARCA4,HDAC2,XBP1,NRIP1,RBL1,CDK2,LYAR,MXD3,POLE3,NELFE,GADD45A,SNCA,MAZ,SUV39H2,NEDD4,TRIM28,FOXM1,ENG,FNIP2,HMGA2,MDM2,SORBS3,TAF9B,HCFC1,PCGF6,BMI1,LDB2,GTF2IRD1,CBX2,ZFHX3,PLK1,E2F6,ZFPM2,SNAI1,MBD3,SUV39H1,CIC,MLIP,PRMT6,DUSP26,IRF2BP1,PIAS3,ZBTB8A,FHL2,HEXIM2,ZNF77,IGF2,HIC2,GATA1,WT1,S…
query_1	TRUE	0.0339262	46	1412	9	0.00637394	0.195652	GO:0032467	GO:BP	positive regulation of cytokinesis	21017	7582	BIRC5,AURKB,CDC6,CDCA8,NUP62,CIT,KIF14,RACGAP1,INCENP
query_1	TRUE	0.0343321	229	1412	27	0.0191218	0.117904	GO:0097191	GO:BP	extrinsic apoptotic signaling pathway	21017	18535	GSTP1,TCF7L2,SIVA1,BEX3,TNFRSF1A,BRCA1,SH3RF1,MLLT11,CASP8AP2,FAIM,BCL2L12,HTRA2,PARP2,FADD,TERT,AGT,FGB,FGA,HYAL2,PELI3,GATA1,KRT18,LTBR,FGG,NOS3,NRP1,MAPK7
query_1	TRUE	0.0344034	16	1412	5	0.00354108	0.3125	GO:0034374	GO:BP	low-density lipoprotein particle remodeling	21017	8599	APOA2,APOB,AGT,MPO,LIPC
query_1	TRUE	0.0345719	132	1412	18	0.0127479	0.136364	GO:2000779	GO:BP	regulation of double-strand break repair	21017	26035	MAD2L2,RAD51,CHEK1,RUVBL2,RAD51AP1,SMARCA4,PARPBP,RUVBL1,AUNIP,FOXM1,DDX11,HMGA2,SMARCD2,FIGNL1,WRAP53,ATRIP,USP51,SPIRE1
query_1	TRUE	0.0346322	1215	1412	106	0.0750708	0.0872428	GO:0071495	GO:BP	cellular response to endogenous stimulus	21017	16728	SOCS2,RAN,PLCB1,DTYMK,LEF1,PIN1,CCN2,IGFBP7,ADISSP,PHB1,SMARCA4,HDAC2,PDCD5,BRIP1,CDC6,XBP1,CCNA2,AHSG,SPART,BRCA1,TFPI,ARRB2,HHIP,TBC1D4,RDX,TRERF1,CD109,NEDD4,RBM14,ZMIZ1,MT1G,ENG,ZNF423,RAB13,SKP2,MDM2,HTRA2,SEMA6A,SLIT2,PTP4A3,KNSTRN,ATP2B4,VTN,PELO,ROBO1,FECH,TGFB3,CYFIP1,SPRED1,AGT,FGB,CAV3,GPC3,GRB10,PRKCQ,DCN,LTBP2,EME1,SPHK1,PDE3A,PGF,SHC1,CRHBP,RARRES2,IGF2,FGFR4,ECHDC3,HYAL2,CYP26A1,FU…
query_1	TRUE	0.0347609	153	1412	20	0.0141643	0.130719	GO:0016125	GO:BP	sterol metabolic process	21017	5143	EBP,APOA1,FDPS,APOA2,OSBPL1A,LRP5,ERLIN1,DHCR7,APOC1,APOB,FECH,DHCR24,NSDHL,OSBPL5,FDXR,MVK,CYP26A1,FAXDC2,LIPC,LCAT
query_1	TRUE	0.0349347	38	1412	8	0.00566572	0.210526	GO:1904358	GO:BP	positive regulation of telomere maintenance via telomere lengthening	21017	23745	CCT5,AURKB,CCT7,CCT6A,DKC1,FBXO4,NEK2,PRKCQ
query_1	TRUE	0.0349642	73	1412	12	0.00849858	0.164384	GO:0007004	GO:BP	telomere maintenance via telomerase	21017	2616	CCT5,AURKB,CCT7,CCT6A,DKC1,GAR1,TELO2,FBXO4,NEK2,TERT,WRAP53,PRKCQ
query_1	TRUE	0.0350735	122	1412	17	0.0120397	0.139344	GO:0006690	GO:BP	icosanoid metabolic process	21017	2398	GSTP1,FABP5,AKR1B1,MIF,TNFRSF1A,FADS1,MGST3,DAGLB,MGST2,CBR1,PLA2G4A,FAAH,PTGR2,AKR1C3,GSTA1,AKR1C1,PTGR1
query_1	TRUE	0.0351742	452	1412	46	0.0325779	0.10177	GO:0010720	GO:BP	positive regulation of cell development	21017	4346	HMGB1,MDK,ADA,LEF1,IL7R,XRCC6,SMARCA4,HDAC2,XBP1,PRKCH,RAG1,PRMT5,PTPRD,FAIM,ZMIZ1,DBN1,TIAM2,NEURL1,TSPO,XRCC2,SLIT2,SMARCD2,PLXND1,AURKA,FADD,ROBO1,ZAP70,CYFIP1,IL15,PDE3A,PLXNA2,S1PR2,SMO,RELN,SEMA5A,BMP2,SOX13,KIT,ADCY10,NRP1,ITPKA,MPL,PTN,TRPC5,CLDN5,SHANK3
query_1	TRUE	0.0352081	102	1412	15	0.0106232	0.147059	GO:0090398	GO:BP	cellular senescence	21017	18269	HMGA1,MIF,CDK6,H2AX,RBL1,FBXO5,BRCA2,CDK2,NUP62,ZMIZ1,BCL2L12,HMGA2,FBXO4,TERT,PRMT6
query_1	TRUE	0.0352081	102	1412	15	0.0106232	0.147059	GO:0032963	GO:BP	collagen metabolic process	21017	7947	HDAC2,COL5A1,RETREG1,ENG,CYGB,TGFB3,F2R,FURIN,MMP28,MMP16,PRTN3,EMILIN1,F2,MFAP4,P3H4
query_1	TRUE	0.0352081	55	1412	10	0.00708215	0.181818	GO:0010718	GO:BP	positive regulation of epithelial to mesenchymal transition	21017	4344	MDK,TCF7L2,LEF1,MAD2L2,HDAC2,ENG,SNAI1,TGFB3,AGT,BMP2
query_1	TRUE	0.0352081	102	1412	15	0.0106232	0.147059	GO:0015914	GO:BP	phospholipid transport	21017	5010	APOA1,ATP10A,APOA2,PRELID2,PLSCR1,TRIAP1,APOC3,APOC1,OSBPL5,ATP8B2,SLC4A1,PRELID3A,CPTP,PRAP1,TRPC5
query_1	TRUE	0.0352694	164	1412	21	0.0148725	0.128049	GO:0070507	GO:BP	regulation of microtubule cytoskeleton organization	21017	16162	STMN1,DIAPH3,HAUS1,TPX2,STMN3,SKA3,NUP62,SNCA,KATNB1,SASS6,SKA1,KIF18A,PLK1,HAUS3,HAUS7,PSRC1,CAV3,FGF13,FSD1,PKD1,EPHA3
query_1	TRUE	0.0354058	64	1412	11	0.00779037	0.171875	GO:0046503	GO:BP	glycerolipid catabolic process	21017	12206	PLCB1,PRDX6,APOA2,DAGLB,APOC3,APOC1,APOB,PLA2G4A,FAAH,LIPC,CPS1
query_1	TRUE	0.0357275	1589	1412	134	0.0949008	0.0843298	GO:0051049	GO:BP	regulation of transport	21017	13459	HMGB1,RAN,PLCB1,ADA,TXN,TCF7L2,FABP5,SIVA1,BIRC5,MIF,TNFRSF1A,APOA1,ATP1B3,SVIP,GSTO1,CALM3,H1-1,PDCD5,XBP1,DYNLT2B,AHSG,APOA2,PGRMC1,ARRB2,TBC1D4,RDX,LYAR,PPT1,PLSCR1,SNCA,NEDD4,TRIM28,GPM6B,RAB13,TRIAP1,MDM2,TMEM14A,FHL1,CHCHD4,PACSIN3,APOC3,TSPO,CPT1A,ASPH,AAAS,PPM1F,MYO18A,FCN3,PRR5L,ATP2B4,PRKAR1B,VTN,CEP131,LILRA2,LRP5,ARRB1,SLC43A1,TERT,RBP4,APOC1,TCAF1,ATP13A2,PFKM,TGFB3,CYFIP1,AGT,IL15,F…
query_1	TRUE	0.0359614	23	1412	6	0.00424929	0.26087	GO:0030220	GO:BP	platelet formation	21017	6728	ACTN1,MFAP2,GATA1,CLEC1B,TAL1,MPL
query_1	TRUE	0.0359614	23	1412	6	0.00424929	0.26087	GO:0046599	GO:BP	regulation of centriole replication	21017	12249	BRCA1,NUP62,RBM14,SASS6,PLK4,PPP1R35
query_1	TRUE	0.0360796	208	1412	25	0.0177054	0.120192	GO:0046474	GO:BP	glycerophospholipid biosynthetic process	21017	12181	SOCS2,FABP5,APOA1,APOA2,PLSCR1,SLC44A1,PIGP,PTPMT1,DPM2,PEMT,AGPAT2,IMPA2,DGKH,PGAP2,PIGM,INPP4B,PLA2G4A,TTC7B,PIGW,INPP5E,LCAT,ITPKA,ACP6,SLC44A3,INPP5J
query_1	TRUE	0.0375207	123	1412	17	0.0120397	0.138211	GO:0009185	GO:BP	ribonucleoside diphosphate metabolic process	21017	3351	GAPDH,ENO1,LDHA,RRM2,MPP1,RRM1,PGAM1,NUDT5,AK5,MLST8,GALK1,MAGI3,AK1,PFKM,DHODH,SLC4A1,PKLR
query_1	TRUE	0.0375797	231	1412	27	0.0191218	0.116883	GO:0051098	GO:BP	regulation of binding	21017	13493	HMGB1,RAN,TXN,TCF7L2,GMNN,NME1,LEF1,STMN1,MAD2L2,AURKB,PIN1,CDT1,DDX11,HMGA2,PLK1,AURKA,VTN,HJURP,TERT,H1-0,GATA1,SMO,BMP2,MDFI,NRP1,CLDN5,ADD2
query_1	TRUE	0.0376006	288	1412	32	0.0226629	0.111111	GO:0030336	GO:BP	negative regulation of cell migration	21017	6782	HMGB1,AIF1,PLCB1,ADA,MIF,HDAC2,GADD45A,ENG,RECK,SLIT2,MACIR,CYGB,ATP2B4,TCAF1,APOH,ROBO1,PTPRG,SPRED1,DCN,LIMCH1,HYAL2,ADGRG1,SEMA6D,MMP28,SAP30,ADAMTS9,RRAS,IGFBP3,EMILIN1,DACH1,CLDN5,CDH1
query_1	TRUE	0.0377515	430	1412	44	0.0311615	0.102326	GO:0042060	GO:BP	wound healing	21017	9947	ELK3,GNAQ,CD34,XBP1,TFPI,COL5A1,CD109,SERPINA1,PLSCR1,ENG,LMAN1,ST3GAL4,VTN,DGKH,CSRP1,APOH,PTK7,FBLN1,FGB,CAV3,PRKCQ,HBB,GP9,PLA2G4A,SLC4A1,MMRN1,FGA,F2R,SERPING1,MYLK,GATA1,HPSE,KDR,SERPINC1,FGL1,GATA4,FGG,EMILIN1,F2,SLC11A1,MFSD2B,NOS3,CCN1,CTSG
query_1	TRUE	0.0378182	47	1412	9	0.00637394	0.191489	GO:1905314	GO:BP	semi-lunar valve development	21017	24530	TNFRSF1A,SLIT2,SNAI1,ROBO1,EFNA1,BMP2,GATA4,EMILIN1,NOS3
query_1	TRUE	0.0378182	1579	1412	133	0.0941926	0.0842305	GO:0045934	GO:BP	negative regulation of nucleobase-containing compound metabolic process	21017	11728	HMGB1,UHRF1,PLCB1,TXN,MACROH2A1,PA2G4,HMGA1,TCF7L2,ENO1,ELK3,GMNN,PCNA,LEF1,BIRC5,TLE4,MAD2L2,AURKB,IGF2BP2,CDK6,CENPF,CBX5,DNMT1,CHEK1,XRCC6,H1-1,RASD1,RUVBL2,ETS2,TSC22D4,PHB1,SMARCA4,HDAC2,PSMC5,CDC6,XBP1,NRIP1,BRCA1,DKC1,TIPIN,RBL1,PRMT5,FBXO5,MSH2,TRERF1,CDK2,PARPBP,LYAR,CDT1,MXD3,POLE3,NELFE,GADD45A,SCML2,SNCA,MAZ,SUV39H2,AUNIP,NEDD4,TRIM28,FOXM1,ENG,ZNF423,FNIP2,HMGA2,IGF2BP1,MDM2,SORBS3,T…
query_1	TRUE	0.0378182	144	1412	19	0.0134561	0.131944	GO:0010977	GO:BP	negative regulation of neuron projection development	21017	4553	HDAC2,SPART,MDM2,SEMA6A,SLIT2,PTPRG,SEMA6C,LPAR1,FGF13,CRMP1,SEMA6D,SEMA5A,EFNA1,GFI1,NRP1,RTN4R,ADCY6,INPP5J,CDH1
query_1	TRUE	0.0378182	47	1412	9	0.00637394	0.191489	GO:0010824	GO:BP	regulation of centrosome duplication	21017	4434	BRCA1,NUP62,RBM14,SASS6,CEP131,PLK4,XRCC3,PPP1R35,TMEM67
query_1	TRUE	0.0379275	74	1412	12	0.00849858	0.162162	GO:0003170	GO:BP	heart valve development	21017	1600	TNFRSF1A,MDM2,SLIT2,SNAI1,ROBO1,ADAMTS9,EFNA1,BMP2,GATA4,EMILIN1,NOS3,CCN1
query_1	TRUE	0.0379275	198	1412	24	0.0169972	0.121212	GO:0061136	GO:BP	regulation of proteasomal protein catabolic process	21017	15243	PSME2,CDC20,FHIT,PSMC3,PSMC5,XBP1,SH3RF3,PBK,SH3RF1,CDK2,KEAP1,PSMC2,MDM2,USP5,PLK1,AURKA,NUDT15,NKD2,RNF217,CLU,ECSCR,OPHN1,PKD1,DNAAF4
query_1	TRUE	0.0379275	74	1412	12	0.00849858	0.162162	GO:0070527	GO:BP	platelet aggregation	21017	16166	CSRP1,FGB,PRKCQ,HBB,MMRN1,FGA,GATA1,FGL1,FGG,EMILIN1,MFSD2B,CTSG
query_1	TRUE	0.0388015	155	1412	20	0.0141643	0.129032	GO:2001236	GO:BP	regulation of extrinsic apoptotic signaling pathway	21017	26425	GSTP1,TCF7L2,BRCA1,SH3RF1,FAIM,BCL2L12,HTRA2,FADD,TERT,AGT,FGB,FGA,HYAL2,PELI3,GATA1,LTBR,FGG,NOS3,NRP1,MAPK7
query_1	TRUE	0.039704	31	1412	7	0.00495751	0.225806	GO:0097421	GO:BP	liver regeneration	21017	18653	TYMS,PCNA,SRSF1,PRMT5,CPT1A,AURKA,VTN
query_1	TRUE	0.0397749	39	1412	8	0.00566572	0.205128	GO:0010712	GO:BP	regulation of collagen metabolic process	21017	4338	HDAC2,ENG,CYGB,TGFB3,F2R,EMILIN1,F2,MFAP4
query_1	TRUE	0.0407552	530	1412	52	0.0368272	0.0981132	GO:0006873	GO:BP	intracellular monoatomic ion homeostasis	21017	2531	PLCB1,ATP5F1B,BOLA3,ATP1B3,GSTO1,CALM3,STOML2,MT2A,PPT1,TRPM2,SNCA,MT1G,SLC31A1,MT1X,ASPH,MT1H,ATP2B4,GLRX5,ALAS2,SLC37A4,ATP13A2,CAV3,SV2A,MT1E,ATP6V0E2,ABCB6,RHAG,SLC35G1,GP9,TESMIN,CAPN3,SLC4A1,KEL,F2R,HPX,JPH1,SLC26A6,PLCD1,SLC12A5,CA7,HAMP,SELENON,F2,SLC11A1,CCL14,FXYD2,HCRTR1,SLC31A2,SLC8A3,TRPC5,TF,CCL23
query_1	TRUE	0.0409348	325	1412	35	0.0247875	0.107692	GO:0031647	GO:BP	regulation of protein stability	21017	7257	GAPDH,AHSP,CCT5,GNAQ,APOA1,ATP1B3,PIN1,CCT7,CCT6A,RUVBL2,PHB1,XBP1,APOA2,NDC80,RUVBL1,SNCA,MDM2,DPM2,TAF9B,ASPH,HCFC1,CRTAP,PLK1,AURKA,TELO2,UBL4A,FBXO4,TERT,WIZ,CAPN3,SMO,EFNA1,BMP2,CLU,TF
query_1	TRUE	0.0409891	104	1412	15	0.0106232	0.144231	GO:0016525	GO:BP	negative regulation of angiogenesis	21017	5237	GADD45A,E2F2,SEMA6A,ATP2B4,APOH,ISM1,SPRED1,DCN,SHC1,SPARC,ADAMTS9,EMILIN1,NPR1,ECSCR,CLDN5
query_1	TRUE	0.0413496	156	1412	20	0.0141643	0.128205	GO:0007612	GO:BP	learning	21017	3069	PLCB1,RAG1,VDAC3,PGRMC1,PPT1,AAAS,SPECC1,CIC,DLG4,B4GALT2,NRXN3,FGF13,RELN,SLC12A5,KIT,SLC8A3,PTN,CLDN5,SHANK3,SHANK2
query_1	TRUE	0.0418392	593	1412	57	0.0403683	0.0961214	GO:0003013	GO:BP	circulatory system process	21017	1464	ADA,NPY,FABP5,GSTO1,CALM3,AKAP12,ABCG2,SLC2A5,GUCY1A1,ENG,HRH2,SLC44A1,SLC1A5,MDM2,E2F4,SLC29A1,ASPH,SLC38A5,SLC5A6,SLIT2,PTP4A3,SLC19A1,ATP2B4,LRP5,S100A1,AGT,CBS,FGB,CAV3,KCNH2,DSG2,KCNMB1,SLC29A2,HBB,PDE3A,FAAH,AZU1,FGA,KEL,RASL10B,F2R,FGF13,SERPING1,GATA4,FGG,BVES,EMILIN1,ADCY10,NPR1,NOS3,CPS1,SLC8A3,RAMP2,CTSG,ADCY6,CLDN5,SLC6A9
query_1	TRUE	0.0418392	75	1412	12	0.00849858	0.16	GO:0097006	GO:BP	regulation of plasma lipoprotein particle levels	21017	18441	APOA1,APOA2,APOC3,PLAGL2,APOC1,APOB,FECH,AGT,FURIN,MPO,LIPC,LCAT
query_1	TRUE	0.0419054	950	1412	85	0.0601983	0.0894737	GO:1901652	GO:BP	response to peptide	21017	21619	GAPDH,SYNGR1,TUBA1B,AIF1,PLCB1,GSTP1,GBP4,TYMS,ATP5F1B,CDK4,LEF1,TLE4,TNFRSF1A,IL12RB2,APOA1,IFITM3,HELLS,IL7R,MCM2,P4HB,PHB1,EIF2AK2,AKAP12,IMPDH2,XBP1,MT2A,TXNDC17,BRCA1,SHMT1,IRAK3,PLSCR1,SNCA,KEAP1,C1QTNF4,TTLL12,HTRA2,CDK9,CHCHD4,MT1X,PXDN,AGPAT2,KLF1,SRM,SLIT2,FASN,PTP4A3,RNF125,NUP35,LILRA2,TIMP3,FADD,OAS3,ROBO1,TRAIP,IL15,FGB,H2BC11,SPHK1,CRHBP,ST3GAL6,HYAL2,PELI3,CCRL2,CDC42EP4,HPX,FGF23…
query_1	TRUE	0.0419054	937	1412	84	0.0594901	0.0896478	GO:0034097	GO:BP	response to cytokine	21017	8408	GAPDH,SYNGR1,TUBA1B,AIF1,PLCB1,GSTP1,GBP4,TYMS,ATP5F1B,CDK4,LEF1,TLE4,TNFRSF1A,IL12RB2,APOA1,IFITM3,HELLS,IL7R,MCM2,P4HB,PHB1,EIF2AK2,AKAP12,IMPDH2,XBP1,MT2A,TXNDC17,BRCA1,SHMT1,IRAK3,PLSCR1,SNCA,KEAP1,C1QTNF4,TTLL12,HTRA2,CDK9,CHCHD4,MT1X,PXDN,AGPAT2,SRM,SLIT2,FASN,PTP4A3,RNF125,NUP35,LILRA2,TIMP3,FADD,OAS3,ROBO1,TRAIP,IL15,FGB,H2BC11,SPHK1,CRHBP,ST3GAL6,HYAL2,PELI3,CCRL2,CDC42EP4,HPX,FGF23,SLC2…
query_1	TRUE	0.0423689	200	1412	24	0.0169972	0.12	GO:0071248	GO:BP	cellular response to metal ion	21017	16509	MT2A,TRPM2,SNCA,MT1G,MT1X,TSPO,ASPH,MT1H,ATP13A2,MT1E,ABCB6,DLG4,CPNE7,CRHBP,CPNE2,CAPN3,AKR1C3,GLRA2,SLC11A1,ITPKA,TF,HESX1,BACE1,CDH1
query_1	TRUE	0.0425444	245	1412	28	0.01983	0.114286	GO:0040029	GO:BP	epigenetic regulation of gene expression	21017	9916	HMGB1,UHRF1,MACROH2A1,DNMT1,CHEK1,HELLS,PHB1,SMARCA4,HDAC2,BRCA1,CDK2,POLE3,SUV39H2,TRIM28,RBM14,HMGA2,BMI1,LMNB2,MOV10,MBD3,SUV39H1,H3C3,H1-0,IGF2,H3C7,WT1,MORC1,MACROH2A2
query_1	TRUE	0.043266	66	1412	11	0.00779037	0.166667	GO:0014910	GO:BP	regulation of smooth muscle cell migration	21017	4783	MDK,AIF1,XBP1,MDM2,SLIT2,VTN,TERT,LPAR1,SEMA6D,IGFBP3,NRP1
query_1	TRUE	0.0432772	234	1412	27	0.0191218	0.115385	GO:0045862	GO:BP	positive regulation of proteolysis	21017	11674	ENO1,CDC20,PSMC3,HDAC2,PSMC5,XBP1,SH3RF3,SH3RF1,KEAP1,PSMC2,MDM2,PACSIN3,ASPH,USP5,PLK1,AURKA,FADD,CAV3,NKD2,CAPN3,FGFR4,FURIN,RNF217,EFNA1,CLU,ECSCR,MAPK12
query_1	TRUE	0.0434531	24	1412	6	0.00424929	0.25	GO:0009162	GO:BP	deoxyribonucleoside monophosphate metabolic process	21017	3328	ADA,DUT,TYMS,TK1,SHMT1,TK2
query_1	TRUE	0.0435339	386	1412	40	0.0283286	0.103627	GO:1902903	GO:BP	regulation of supramolecular fiber organization	21017	22602	STMN1,DIAPH3,APOA1,HAUS1,CCN2,TPX2,CCDC88A,RDX,SNCA,MLST8,KATNB1,SORBS3,PPM1F,SLIT2,HAUS3,HAUS7,TGFB3,CYFIP1,PSRC1,CAV3,CRACD,SPTA1,LPAR1,KIRREL1,LIMCH1,FGF13,CDC42EP4,TMOD1,SEMA5A,ARHGEF10,EMILIN1,CLU,AVIL,NRP1,PFN4,CGNL1,SPTB,TTC8,SHANK3,ADD2
query_1	TRUE	0.043601	115	1412	16	0.0113314	0.13913	GO:0006766	GO:BP	vitamin metabolic process	21017	2455	DHFR,AKR1B1,GSTO1,SHMT1,MMAB,SLC5A6,CBR1,SLC19A1,SNAI1,CYP26A1,MMACHC,FGF23,AKR1C3,GFI1,RBP1,GC
query_1	TRUE	0.043601	57	1412	10	0.00708215	0.175439	GO:0051055	GO:BP	negative regulation of lipid biosynthetic process	21017	13465	BRCA1,APOC3,ERLIN1,SNAI1,APOC1,SPHK1,MALRD1,AKR1C3,BMP2,GFI1
query_1	TRUE	0.0436708	2	1412	2	0.00141643	1	GO:0099607	GO:BP	lateral attachment of mitotic spindle microtubules to kinetochore	21017	19160	AURKB,CENPE
query_1	TRUE	0.0436708	772	1412	71	0.0502833	0.0919689	GO:0001816	GO:BP	cytokine production	21017	473	GAPDH,HMGB1,MDK,AIF1,PLCB1,GSTP1,LEF1,MIF,IL12RB2,IGF2BP2,APOA1,GSDMD,PHB1,STOML2,EIF2AK2,HDAC2,CD34,AKAP12,XBP1,APOA2,BRCA1,ARRB2,UFD1,IRAK3,NMI,C1QTNF4,IGF2BP1,CHID1,TSPO,AGPAT2,AIRE,MACIR,RNF125,LAPTM4B,LILRA2,FADD,ARRB1,OAS3,SLC37A4,PRG2,TRAIP,FBLN1,TGFB3,AGT,IL15,PRKCQ,SPHK1,RNF26,AZU1,POLR3G,RSAD2,HYAL2,F2R,NLRX1,POLR3B,CPTP,ADGRG1,FURIN,HIC2,HPSE,GATA4,FLT4,KIT,F2,SLC11A1,CLU,FZD5,ACKR1,LU…
query_1	TRUE	0.0436708	2	1412	2	0.00141643	1	GO:0021836	GO:BP	chemorepulsion involved in postnatal olfactory bulb interneuron migration	21017	6410	SLIT2,ROBO1
query_1	TRUE	0.0436708	2	1412	2	0.00141643	1	GO:1905318	GO:BP	meiosis I spindle assembly checkpoint signaling	21017	24534	ZWINT,KNL1
query_1	TRUE	0.0436708	2	1412	2	0.00141643	1	GO:0021827	GO:BP	postnatal olfactory bulb interneuron migration	21017	6401	SLIT2,ROBO1
query_1	TRUE	0.0436708	2	1412	2	0.00141643	1	GO:1905325	GO:BP	regulation of meiosis I spindle assembly checkpoint	21017	24541	ZWINT,KNL1
query_1	TRUE	0.0436708	2	1412	2	0.00141643	1	GO:0021825	GO:BP	substrate-dependent cerebral cortex tangential migration	21017	6399	SLIT2,ROBO1
query_1	TRUE	0.0436708	2	1412	2	0.00141643	1	GO:0021823	GO:BP	cerebral cortex tangential migration using cell-cell interactions	21017	6397	SLIT2,ROBO1
query_1	TRUE	0.0436708	2	1412	2	0.00141643	1	GO:0110029	GO:BP	negative regulation of meiosis I	21017	19360	ZWINT,KNL1
query_1	TRUE	0.0436708	2	1412	2	0.00141643	1	GO:0070483	GO:BP	detection of hypoxia	21017	16144	ENG,TGFB3
query_1	TRUE	0.0436708	2	1412	2	0.00141643	1	GO:0060621	GO:BP	negative regulation of cholesterol import	21017	14798	APOA2,APOC3
query_1	TRUE	0.0436708	2	1412	2	0.00141643	1	GO:1904684	GO:BP	negative regulation of metalloendopeptidase activity	21017	24021	RECK,TIMP3
query_1	TRUE	0.0436708	2	1412	2	0.00141643	1	GO:0061622	GO:BP	glycolytic process through glucose-1-phosphate	21017	15591	GALK1,PFKM
query_1	TRUE	0.0436708	375	1412	39	0.0276204	0.104	GO:0032970	GO:BP	regulation of actin filament-based process	21017	7953	STMN1,APOA1,CCN2,CCDC88A,RDX,TRPM2,GPM6B,MLST8,SORBS3,PPM1F,SLIT2,RAC3,TGFB3,CYFIP1,TAOK2,CAV3,CRACD,SPTA1,DSG2,LPAR1,KIRREL1,LIMCH1,BST1,FGF13,CDC42EP4,TMOD1,SEMA5A,ARHGEF10,GATA4,ADCY10,AVIL,NRP1,PFN4,CGNL1,SPTB,TTC8,SHANK3,EPHA3,ADD2
query_1	TRUE	0.0436708	2	1412	2	0.00141643	1	GO:0018171	GO:BP	peptidyl-cysteine oxidation	21017	5342	PRDX3,CHCHD4
query_1	TRUE	0.0436708	2	1412	2	0.00141643	1	GO:1990426	GO:BP	mitotic recombination-dependent replication fork processing	21017	25164	RAD51,BRCA2
query_1	TRUE	0.0436708	2	1412	2	0.00141643	1	GO:0009213	GO:BP	pyrimidine deoxyribonucleoside triphosphate catabolic process	21017	3379	DUT,DCTPP1
query_1	TRUE	0.0436708	2	1412	2	0.00141643	1	GO:0006233	GO:BP	dTDP biosynthetic process	21017	2055	DTYMK,CMPK2
query_1	TRUE	0.0436708	2	1412	2	0.00141643	1	GO:0031619	GO:BP	homologous chromosome orientation in meiotic metaphase I	21017	7236	ZWINT,KNL1
query_1	TRUE	0.0436708	2	1412	2	0.00141643	1	GO:0015709	GO:BP	thiosulfate transport	21017	4829	SLC25A11,SLC25A10
query_1	TRUE	0.0436708	235	1412	27	0.0191218	0.114894	GO:0008406	GO:BP	gonad development	21017	3187	NASP,RRM1,AFP,BRIP1,NRIP1,MEA1,FANCA,FANCG,MSH2,PRDX4,BRCA2,RAB13,HOXA9,REC8,KIF18A,SLIT2,RHOBTB3,ZFPM2,ADGRG1,GATA1,WT1,AKR1C3,KDR,GATA4,KIT,NOS3,HESX1
query_1	TRUE	0.0436708	2	1412	2	0.00141643	1	GO:0051309	GO:BP	female meiosis chromosome separation	21017	13640	NCAPH,NCAPH2
query_1	TRUE	0.0436708	136	1412	18	0.0127479	0.132353	GO:0031109	GO:BP	microtubule polymerization or depolymerization	21017	7034	STMN1,DIAPH3,HAUS1,TUBG1,TPX2,STMN3,FBXO5,SKA3,KIF2C,SNCA,KATNB1,SKA1,KIF18A,HAUS3,HAUS7,PSRC1,CAV3,FGF13
query_1	TRUE	0.0436708	105	1412	15	0.0106232	0.142857	GO:2000181	GO:BP	negative regulation of blood vessel morphogenesis	21017	25513	GADD45A,E2F2,SEMA6A,ATP2B4,APOH,ISM1,SPRED1,DCN,SHC1,SPARC,ADAMTS9,EMILIN1,NPR1,ECSCR,CLDN5
query_1	TRUE	0.0436708	2	1412	2	0.00141643	1	GO:0030221	GO:BP	basophil differentiation	21017	6729	GATA1,TAL1
query_1	TRUE	0.0436708	2	1412	2	0.00141643	1	GO:0009196	GO:BP	pyrimidine deoxyribonucleoside diphosphate metabolic process	21017	3362	DTYMK,CMPK2
query_1	TRUE	0.0436708	2	1412	2	0.00141643	1	GO:1990505	GO:BP	mitotic DNA replication maintenance of fidelity	21017	25188	RAD51,BRCA2
query_1	TRUE	0.0436708	2	1412	2	0.00141643	1	GO:0035364	GO:BP	thymine transport	21017	9003	SLC29A1,SLC29A2
query_1	TRUE	0.0436708	2	1412	2	0.00141643	1	GO:0072138	GO:BP	mesenchymal cell proliferation involved in ureteric bud development	21017	17169	GPC3,BMP2
query_1	TRUE	0.0436708	2	1412	2	0.00141643	1	GO:1902298	GO:BP	cell cycle DNA replication maintenance of fidelity	21017	22189	RAD51,BRCA2
query_1	TRUE	0.0436708	521	1412	51	0.036119	0.0978887	GO:0030003	GO:BP	intracellular monoatomic cation homeostasis	21017	6648	PLCB1,ATP5F1B,BOLA3,ATP1B3,GSTO1,CALM3,STOML2,MT2A,PPT1,TRPM2,SNCA,MT1G,SLC31A1,MT1X,ASPH,MT1H,ATP2B4,GLRX5,ALAS2,SLC37A4,ATP13A2,CAV3,SV2A,MT1E,ATP6V0E2,ABCB6,SLC35G1,GP9,TESMIN,CAPN3,SLC4A1,KEL,F2R,HPX,JPH1,SLC26A6,PLCD1,SLC12A5,CA7,HAMP,SELENON,F2,SLC11A1,CCL14,FXYD2,HCRTR1,SLC31A2,SLC8A3,TRPC5,TF,CCL23
query_1	TRUE	0.0436708	2	1412	2	0.00141643	1	GO:0009197	GO:BP	pyrimidine deoxyribonucleoside diphosphate biosynthetic process	21017	3363	DTYMK,CMPK2
query_1	TRUE	0.0436708	2	1412	2	0.00141643	1	GO:0046072	GO:BP	dTDP metabolic process	21017	11849	DTYMK,CMPK2
query_1	TRUE	0.0436708	2	1412	2	0.00141643	1	GO:0006227	GO:BP	dUDP biosynthetic process	21017	2049	DTYMK,CMPK2
query_1	TRUE	0.0436708	2	1412	2	0.00141643	1	GO:1902688	GO:BP	regulation of NAD metabolic process	21017	22442	MACROH2A1,ACMSD
query_1	TRUE	0.0436708	2	1412	2	0.00141643	1	GO:0046077	GO:BP	dUDP metabolic process	21017	11854	DTYMK,CMPK2
query_1	TRUE	0.0437822	40	1412	8	0.00566572	0.2	GO:1902742	GO:BP	apoptotic process involved in development	21017	22468	LEF1,TNFRSF1A,CHEK1,SLIT2,LRP5,FZD5,CCN1,MEGF10
query_1	TRUE	0.0438044	11	1412	4	0.00283286	0.363636	GO:1990918	GO:BP	double-strand break repair involved in meiotic recombination	21017	25337	RAD51,BRIP1,BRME1,HSF2BP
query_1	TRUE	0.0438044	11	1412	4	0.00283286	0.363636	GO:1904871	GO:BP	positive regulation of protein localization to Cajal body	21017	24179	CCT5,CCT7,CCT6A,DKC1
query_1	TRUE	0.0438044	11	1412	4	0.00283286	0.363636	GO:1904869	GO:BP	regulation of protein localization to Cajal body	21017	24177	CCT5,CCT7,CCT6A,DKC1
query_1	TRUE	0.0438044	11	1412	4	0.00283286	0.363636	GO:0006183	GO:BP	GTP biosynthetic process	21017	2016	NME1,NME4,IMPDH2,IMPDH1
query_1	TRUE	0.0438044	11	1412	4	0.00283286	0.363636	GO:0009120	GO:BP	deoxyribonucleoside metabolic process	21017	3289	ADA,DTYMK,TK1,TK2
query_1	TRUE	0.0438044	11	1412	4	0.00283286	0.363636	GO:1901731	GO:BP	positive regulation of platelet aggregation	21017	21675	MMRN1,EMILIN1,MFSD2B,CTSG
query_1	TRUE	0.0445827	158	1412	20	0.0141643	0.126582	GO:0033673	GO:BP	negative regulation of kinase activity	21017	8345	MACROH2A1,GSTP1,GNAQ,PRDX3,IRAK3,GADD45A,SNCA,PPM1F,PLK1,PRKAR1B,NPRL2,LRP5,SPRED1,AGT,DUSP7,CAV3,HEXIM2,HYAL2,BMP2,SLC8A3
query_1	TRUE	0.0445827	158	1412	20	0.0141643	0.126582	GO:0043409	GO:BP	negative regulation of MAPK cascade	21017	10677	PEBP1,GSTP1,PIN1,PHB1,XBP1,PBK,IRAK3,FOXM1,SEMA6A,AMBP,FBLN1,SPRED1,AGT,DUSP7,CAV3,DUSP26,HYAL2,EFNA1,BMP2,EMILIN1
query_1	TRUE	0.0449116	116	1412	16	0.0113314	0.137931	GO:1901800	GO:BP	positive regulation of proteasomal protein catabolic process	21017	21744	CDC20,PSMC3,PSMC5,XBP1,SH3RF3,SH3RF1,KEAP1,PSMC2,MDM2,USP5,PLK1,AURKA,NKD2,RNF217,CLU,ECSCR
query_1	TRUE	0.045058	169	1412	21	0.0148725	0.12426	GO:1903034	GO:BP	regulation of response to wounding	21017	22714	MDK,XBP1,TFPI,CD109,ST3GAL4,VTN,APOH,FGB,MMRN1,FGA,F2R,SERPING1,MYLK,HPSE,SERPINC1,FGG,EMILIN1,F2,NOS3,RTN4R,PTN
query_1	TRUE	0.0451024	1337	1412	114	0.0807365	0.0852655	GO:0045892	GO:BP	negative regulation of DNA-templated transcription	21017	11690	HMGB1,UHRF1,PLCB1,TXN,MACROH2A1,PA2G4,HMGA1,TCF7L2,ENO1,ELK3,GMNN,PCNA,LEF1,BIRC5,TLE4,MAD2L2,AURKB,CDK6,CENPF,CBX5,DNMT1,XRCC6,RASD1,RUVBL2,ETS2,TSC22D4,PHB1,SMARCA4,HDAC2,PSMC5,XBP1,NRIP1,BRCA1,RBL1,PRMT5,TRERF1,CDK2,LYAR,MXD3,POLE3,NELFE,GADD45A,SCML2,SNCA,MAZ,SUV39H2,NEDD4,TRIM28,FOXM1,ENG,ZNF423,FNIP2,HMGA2,MDM2,SORBS3,TAF9B,HCFC1,PCGF6,PPM1F,BMI1,LDB2,GTF2IRD1,CBX2,ZFHX3,PLK1,E2F6,NAB1,ZFPM…
query_1	TRUE	0.0451024	86	1412	13	0.0092068	0.151163	GO:0010833	GO:BP	telomere maintenance via telomere lengthening	21017	4443	CCT5,AURKB,RAD51,CCT7,CCT6A,DKC1,GAR1,TELO2,FBXO4,NEK2,TERT,WRAP53,PRKCQ
query_1	TRUE	0.0451479	180	1412	22	0.0155807	0.122222	GO:0051897	GO:BP	positive regulation of phosphatidylinositol 3-kinase/protein kinase B signal transduction	21017	13981	TXN,TCF7L2,PHB1,XBP1,CCDC88A,ARRB2,MAZ,NEDD4,ENG,PRR5L,AGT,DCN,TSPYL5,IGF2,F2R,HPSE,AKR1C3,KDR,RELN,SEMA5A,KIT,F2
query_1	TRUE	0.0454249	106	1412	15	0.0106232	0.141509	GO:1901343	GO:BP	negative regulation of vasculature development	21017	21402	GADD45A,E2F2,SEMA6A,ATP2B4,APOH,ISM1,SPRED1,DCN,SHC1,SPARC,ADAMTS9,EMILIN1,NPR1,ECSCR,CLDN5
query_1	TRUE	0.0455527	96	1412	14	0.00991501	0.145833	GO:0031110	GO:BP	regulation of microtubule polymerization or depolymerization	21017	7035	STMN1,DIAPH3,HAUS1,TPX2,STMN3,SKA3,SNCA,KATNB1,SKA1,HAUS3,HAUS7,PSRC1,CAV3,FGF13
query_1	TRUE	0.0459372	49	1412	9	0.00637394	0.183673	GO:0030195	GO:BP	negative regulation of blood coagulation	21017	6706	TFPI,VTN,APOH,FGB,FGA,SERPING1,FGG,F2,NOS3
query_1	TRUE	0.0464506	1352	1412	115	0.0814448	0.0850592	GO:1902679	GO:BP	negative regulation of RNA biosynthetic process	21017	22434	HMGB1,UHRF1,PLCB1,TXN,MACROH2A1,PA2G4,HMGA1,TCF7L2,ENO1,ELK3,GMNN,PCNA,LEF1,BIRC5,TLE4,MAD2L2,AURKB,CDK6,CENPF,CBX5,DNMT1,XRCC6,RASD1,RUVBL2,ETS2,TSC22D4,PHB1,SMARCA4,HDAC2,PSMC5,XBP1,NRIP1,BRCA1,RBL1,PRMT5,TRERF1,CDK2,LYAR,MXD3,POLE3,NELFE,GADD45A,SCML2,SNCA,MAZ,SUV39H2,NEDD4,TRIM28,FOXM1,ENG,ZNF423,FNIP2,HMGA2,MDM2,SORBS3,TAF9B,HCFC1,PCGF6,PPM1F,BMI1,LDB2,FCN3,GTF2IRD1,CBX2,ZFHX3,PLK1,E2F6,NAB1…
query_1	TRUE	0.0482823	6	1412	3	0.00212465	0.5	GO:0021800	GO:BP	cerebral cortex tangential migration	21017	6378	SLIT2,ROBO1,RELN
query_1	TRUE	0.0482823	6	1412	3	0.00212465	0.5	GO:0009139	GO:BP	pyrimidine nucleoside diphosphate biosynthetic process	21017	3306	DTYMK,CMPK2,DHODH
query_1	TRUE	0.0482823	138	1412	18	0.0127479	0.130435	GO:0008203	GO:BP	cholesterol metabolic process	21017	3130	EBP,APOA1,FDPS,APOA2,OSBPL1A,LRP5,ERLIN1,DHCR7,APOC1,APOB,FECH,DHCR24,NSDHL,OSBPL5,FDXR,MVK,LIPC,LCAT
query_1	TRUE	0.0482823	6	1412	3	0.00212465	0.5	GO:0048170	GO:BP	positive regulation of long-term neuronal synaptic plasticity	21017	12564	NEURL1,KIT,SHANK3
query_1	TRUE	0.0482823	6	1412	3	0.00212465	0.5	GO:0010901	GO:BP	regulation of very-low-density lipoprotein particle remodeling	21017	4487	APOA1,APOA2,APOC3
query_1	TRUE	0.0482823	6	1412	3	0.00212465	0.5	GO:0034382	GO:BP	chylomicron remnant clearance	21017	8607	APOC3,APOC1,LIPC
query_1	TRUE	0.0482823	6	1412	3	0.00212465	0.5	GO:0036324	GO:BP	vascular endothelial growth factor receptor-2 signaling pathway	21017	9565	CLEC14A,SLC31A1,KDR
query_1	TRUE	0.0482823	6	1412	3	0.00212465	0.5	GO:0071864	GO:BP	positive regulation of cell proliferation in bone marrow	21017	16946	LEF1,HMGA2,SHC1
query_1	TRUE	0.0482823	6	1412	3	0.00212465	0.5	GO:0046073	GO:BP	dTMP metabolic process	21017	11850	DUT,TYMS,SHMT1
query_1	TRUE	0.0482823	6	1412	3	0.00212465	0.5	GO:1902102	GO:BP	regulation of metaphase/anaphase transition of meiotic cell cycle	21017	22016	ZWINT,KNL1,TTK
query_1	TRUE	0.0482823	6	1412	3	0.00212465	0.5	GO:1905446	GO:BP	regulation of mitochondrial ATP synthesis coupled electron transport	21017	24640	CHCHD2,CCNB1,SNCA
query_1	TRUE	0.0482823	6	1412	3	0.00212465	0.5	GO:1905132	GO:BP	regulation of meiotic chromosome separation	21017	24380	ZWINT,KNL1,TTK
query_1	TRUE	0.0486252	765	1412	70	0.0495751	0.0915033	GO:0001817	GO:BP	regulation of cytokine production	21017	474	GAPDH,HMGB1,MDK,AIF1,PLCB1,GSTP1,LEF1,MIF,IL12RB2,IGF2BP2,APOA1,GSDMD,PHB1,STOML2,EIF2AK2,HDAC2,CD34,AKAP12,XBP1,APOA2,BRCA1,ARRB2,UFD1,IRAK3,NMI,C1QTNF4,IGF2BP1,CHID1,TSPO,AGPAT2,AIRE,MACIR,RNF125,LAPTM4B,LILRA2,FADD,ARRB1,OAS3,SLC37A4,PRG2,TRAIP,FBLN1,TGFB3,AGT,IL15,PRKCQ,SPHK1,RNF26,AZU1,POLR3G,RSAD2,HYAL2,F2R,NLRX1,POLR3B,CPTP,FURIN,HIC2,HPSE,GATA4,FLT4,KIT,F2,SLC11A1,CLU,FZD5,ACKR1,LURAP1,IL…
query_1	TRUE	0.0488202	215	1412	25	0.0177054	0.116279	GO:0006282	GO:BP	regulation of DNA repair	21017	2096	HMGB1,PCNA,MAD2L2,RAD51,CHEK1,RUVBL2,RAD51AP1,SMARCA4,H2AX,BRCA1,PARPBP,RUVBL1,AUNIP,TRIM28,FOXM1,DDX11,HMGA2,CDK9,SMARCD2,FIGNL1,WRAP53,PHF13,ATRIP,USP51,SPIRE1
query_1	TRUE	0.0488308	97	1412	14	0.00991501	0.14433	GO:1900182	GO:BP	positive regulation of protein localization to nucleus	21017	20458	RAN,TCF7L2,CCT5,CCT7,CCT6A,XBP1,DKC1,TRIM28,PLK1,TERT,HYAL2,SMO,F2,CDH1
query_1	TRUE	0.0488308	97	1412	14	0.00991501	0.14433	GO:0050764	GO:BP	regulation of phagocytosis	21017	13238	HMGB1,APOA1,AHSG,APOA2,LYAR,PLSCR1,MYO18A,FCN3,IL15,SPHK1,AZU1,COLEC11,PRTN3,SLC11A1
query_1	TRUE	0.0488729	149	1412	19	0.0134561	0.127517	GO:1900180	GO:BP	regulation of protein localization to nucleus	21017	20456	RAN,TCF7L2,CCT5,PIN1,CCT7,CCT6A,XBP1,DKC1,TRIM28,BYSL,PLK1,FBXO4,TERT,ATP13A2,HYAL2,RAB23,SMO,F2,CDH1
query_1	TRUE	0.0489078	25	1412	6	0.00424929	0.24	GO:0051882	GO:BP	mitochondrial depolarization	21017	13967	ALB,MLLT11,TSPO,DCN,KDR,ADCY10
query_1	TRUE	0.0489078	25	1412	6	0.00424929	0.24	GO:0008156	GO:BP	negative regulation of DNA replication	21017	3128	GMNN,CDC6,TIPIN,FBXO5,CDT1,SLFN11
query_1	TRUE	0.0489078	41	1412	8	0.00566572	0.195122	GO:0097106	GO:BP	postsynaptic density organization	21017	18499	PTPRD,ZDHHC12,NRXN3,RELN,OPHN1,SHANK3,LRFN1,SHANK2
query_1	TRUE	0.0489078	25	1412	6	0.00424929	0.24	GO:0060586	GO:BP	multicellular organismal-level iron ion homeostasis	21017	14768	FECH,RHAG,HYAL2,EPB42,HAMP,SLC11A1
query_1	TRUE	0.0489078	25	1412	6	0.00424929	0.24	GO:0036344	GO:BP	platelet morphogenesis	21017	9578	ACTN1,MFAP2,GATA1,CLEC1B,TAL1,MPL
query_1	TRUE	0.0491478	238	1412	27	0.0191218	0.113445	GO:1903050	GO:BP	regulation of proteolysis involved in protein catabolic process	21017	22729	PSME2,CDC20,FHIT,PSMC3,PSMC5,XBP1,SH3RF3,PBK,SH3RF1,CDK2,KEAP1,PSMC2,MDM2,USP5,PLK1,AURKA,NUDT15,CAV3,PRMT6,NKD2,RNF217,EFNA1,CLU,ECSCR,OPHN1,PKD1,DNAAF4
query_1	TRUE	0.0491639	843	1412	76	0.0538244	0.0901542	GO:0071345	GO:BP	cellular response to cytokine stimulus	21017	16597	GAPDH,SYNGR1,TUBA1B,AIF1,PLCB1,GSTP1,GBP4,ATP5F1B,CDK4,LEF1,TLE4,TNFRSF1A,IL12RB2,APOA1,IFITM3,HELLS,IL7R,MCM2,P4HB,PHB1,AKAP12,IMPDH2,XBP1,MT2A,TXNDC17,BRCA1,SHMT1,IRAK3,KEAP1,C1QTNF4,TTLL12,HTRA2,CDK9,CHCHD4,MT1X,PXDN,AGPAT2,SRM,SLIT2,FASN,PTP4A3,RNF125,NUP35,LILRA2,FADD,OAS3,ROBO1,TRAIP,IL15,FGB,H2BC11,SPHK1,CRHBP,ST3GAL6,HYAL2,PELI3,CCRL2,CDC42EP4,HPX,FGF23,SLC26A6,KRT18,FGG,GFI1,KIT,CCL14,NE…
query_1	TRUE	0.0492259	68	1412	11	0.00779037	0.161765	GO:0006303	GO:BP	double-strand break repair via nonhomologous end joining	21017	2110	DNTT,HMGB1,MAD2L2,XRCC6,PRPF19,AUNIP,HMGA2,RHNO1,PLK1,WRAP53,USP51
query_1	TRUE	0.0494259	921	1412	82	0.0580737	0.0890337	GO:0033993	GO:BP	response to lipid	21017	8371	SOCS2,HMGB1,RAN,PLCB1,H2AZ1,GSTP1,TYMS,PCNA,CDK4,MIF,NASP,IL12RB2,IGFBP7,RUVBL2,PHB1,SMARCA4,HDAC2,AKAP12,XBP1,CCNA2,NRIP1,GRAMD1B,PRDX3,APOA2,BRCA1,TFPI,SH3RF1,TRERF1,IRAK3,SNCA,NEDD4,ZMIZ1,SKP2,MDM2,HOXA9,HTRA2,CNP,TSPO,PSPH,MGST2,CPT1A,KIF18A,SLIT2,LILRA2,MBD3,RBP4,FAM210B,PTK7,WNT9A,FECH,TGFB3,CMPK2,DSG2,KCNMB1,LPAR1,RGS9,PDE3A,CRHBP,F2R,MGST1,CYP26A1,CA9,GATA1,DEFA3,MPO,FGF23,AKR1C3,SMO,PTGD…
