# Supplementary material for: Understanding and mitigating the impact of ambient mRNA contamination in single-cell RNA-sequencing analysis
Source: PLoS One. 2025 Sep 24;20(9):e0332440. doi: 10.1371/journal.pone.0332440 (PMC12459771; doi:10.1371/journal.pone.0332440)
Supplement: S17 Table — (XLSX) [file pone.0332440.s017.xlsx]

## Sheet: GO_BP_out_unique_in_CellBender_
query	significant	p_value	term_size	query_size	intersection_size	precision	recall	term_id	source	term_name	effective_domain_size	source_order	intersection
query_1	TRUE	0.00368715	504	1417	56	0.0395201	0.111111	GO:0007264	GO:BP	small GTPase-mediated signal transduction	21017	2792	AIF1,STMN1,CTNNAL1,HACD3,CCDC88A,CCNA2,STMN3,APOA1,RDX,CDK2,LIPA,FOXM1,NUP62,ARRB1,TIAM2,ITSN1,ARHGAP11B,KIF14,RACGAP1,ARHGAP10,ARHGAP11A,PLEKHG4B,DOK4,SLIT2,NET1,CYFIP1,RAC3,ITGAV,FAM13A,DHCR24,LPAR1,DOCK1,ROBO1,ARHGAP33,RGL1,NRP1,PLEKHG3,F2R,IQGAP3,RAP2B,ADGRG1,RRAS,ARHGEF17,ARHGEF40,ARHGAP29,ARHGAP21,AMOT,OPHN1,IQSEC2,RTN4R,DOCK5,APOE,ARHGAP23,ARHGEF11,RASIP1,CGNL1
query_1	TRUE	0.00451124	306	1417	38	0.0268172	0.124183	GO:0051056	GO:BP	regulation of small GTPase mediated signal transduction	21017	13466	STMN1,STMN3,APOA1,RDX,FOXM1,NUP62,ARRB1,TIAM2,ITSN1,ARHGAP11B,KIF14,RACGAP1,ARHGAP10,ARHGAP11A,PLEKHG4B,SLIT2,NET1,ITGAV,FAM13A,LPAR1,ROBO1,NRP1,PLEKHG3,F2R,ADGRG1,ARHGEF17,ARHGEF40,ARHGAP29,ARHGAP21,AMOT,OPHN1,IQSEC2,RTN4R,APOE,ARHGAP23,ARHGEF11,RASIP1,CGNL1
query_1	TRUE	0.00628154	3	1417	3	0.00211715	1	GO:1901660	GO:BP	calcium ion export	21017	21627	SLC8A1,ATP2B4,MCOLN1
query_1	TRUE	0.00710283	57	1417	12	0.0084686	0.210526	GO:0046456	GO:BP	icosanoid biosynthetic process	21017	12164	FABP5,MIF,FADS1,MGST3,MGST2,DAGLB,CBR1,TBXAS1,PLA2G4A,IL1B,LTC4S,HPGDS
query_1	TRUE	0.00838228	149	1417	22	0.0155258	0.147651	GO:0006469	GO:BP	negative regulation of protein kinase activity	21017	2208	GSTP1,MACROH2A1,GNAQ,IRAK3,SNCA,SLC8A1,GADD45A,PPM1F,PLK1,LRP5,SPRED1,DUSP7,AKT1,CAV3,IL1B,UCHL1,HEXIM2,SLC8A3,HYAL2,BMP2,APOE,RASIP1
query_1	TRUE	0.00881783	84	1417	15	0.0105857	0.178571	GO:0001570	GO:BP	vasculogenesis	21017	355	EGFL7,CD34,ENG,ZMIZ1,ZFPM2,SPRED1,ITGAV,NRP1,RAMP2,WT1,RRAS,AMOT,TGFBR3,KDR,RASIP1
query_1	TRUE	0.0115408	7	1417	4	0.00282287	0.571429	GO:0071830	GO:BP	triglyceride-rich lipoprotein particle clearance	21017	16933	LIPA,APOC1,APOE,LIPC
query_1	TRUE	0.0120071	30	1417	8	0.00564573	0.266667	GO:0046457	GO:BP	prostanoid biosynthetic process	21017	12165	FABP5,MIF,DAGLB,CBR1,TBXAS1,PLA2G4A,IL1B,HPGDS
query_1	TRUE	0.0120071	30	1417	8	0.00564573	0.266667	GO:0001516	GO:BP	prostaglandin biosynthetic process	21017	326	FABP5,MIF,DAGLB,CBR1,TBXAS1,PLA2G4A,IL1B,HPGDS
query_1	TRUE	0.0126234	348	1417	40	0.0282287	0.114943	GO:0016042	GO:BP	lipid catabolic process	21017	5076	PLCB1,ECI2,ETFB,ACAT2,PPT1,ACOT7,PAFAH1B3,LIPA,APOA2,MGST2,DAGLB,CPT1A,SRD5A3,MCAT,ILVBL,IVD,PLAAT4,AMACR,AIG1,PLD3,PLA2G4A,CPT2,PLCB3,AKT1,FAAH,IL1B,HPGD,CRAT,APOC1,EHHADH,HSD17B14,CYP26A1,SCARF1,FGF23,SPHK1,NAGA,APOE,PLCD1,LIPC,DECR2
query_1	TRUE	0.0132961	260	1417	32	0.0225829	0.123077	GO:0071900	GO:BP	regulation of protein serine/threonine kinase activity	21017	16971	GSTP1,MACROH2A1,PKMYT1,IRAK3,CALM3,CDC6,CDKN3,SNCA,SLC8A1,GADD45A,CDC25A,HMGA2,ATP2B4,PLK1,LRP5,DUSP7,ROBO1,PSRC1,AKT1,CAV3,IL1B,UCHL1,HEXIM2,SLC8A3,SASH1,HYAL2,TCIM,BMP2,APOE,NEK10,TPD52L1,RASIP1
query_1	TRUE	0.0133244	418	1417	46	0.0324629	0.110048	GO:0044782	GO:BP	cilium organization	21017	11155	CFAP20,IFT25,CCDC88A,VDAC3,DYNLT2B,DYNC2I2,POC1A,ZNF423,NEURL1,CEP41,RAB34,DUSP23,E2F4,MACIR,TMEM237,AURKA,CEP131,DNAAF5,PLK4,IFT122,ARMC2,LPAR1,ABCC4,AKT1,SPEF2,DNAI4,PPP1R35,WDR90,RAB23,NECTIN2,MKS1,TMEM250,BBOF1,BBS5,TSGA10IP,LCA5,AVIL,TMEM17,DNAAF11,RILPL1,CPLANE2,DYNC2H1,SPAG6,CIBAR2,PFN4,TTC8
query_1	TRUE	0.0146003	31	1417	8	0.00564573	0.258065	GO:0030947	GO:BP	regulation of vascular endothelial growth factor receptor signaling pathway	21017	6969	NEDD4,ITGA5,GRB10,ROBO1,NRP1,IL1B,EMILIN1,NIBAN2
query_1	TRUE	0.0177208	64	1417	12	0.0084686	0.1875	GO:0051341	GO:BP	regulation of oxidoreductase activity	21017	13668	DHFR,SNCA,ENG,ATP2B4,S100A1,TERT,AKT1,CAV3,IL1B,GFI1,FGF23,APOE
query_1	TRUE	0.0177208	64	1417	12	0.0084686	0.1875	GO:1901224	GO:BP	positive regulation of non-canonical NF-kappaB signal transduction	21017	21318	ADISSP,PHB1,EIF2AK2,TRIP6,NMI,C1QTNF4,PTP4A3,IL1B,SASH1,TCIM,SPHK1,HAVCR2
query_1	TRUE	0.018645	130	1417	19	0.0134086	0.146154	GO:0002040	GO:BP	sprouting angiogenesis	21017	640	CLEC14A,LEF1,E2F2,SEMA6A,ITGA5,RECK,SLIT2,SPRED1,S100A1,ROBO1,NRP1,AKT1,PGF,RAMP2,TGFBR3,KDR,FLT4,SEMA5A,LOXL2
query_1	TRUE	0.0191235	111	1417	17	0.0119972	0.153153	GO:0001776	GO:BP	leukocyte homeostasis	21017	441	HMGB1,ADA,SIVA1,MIF,IL7R,CCNB2,RAG1,LIPA,MTHFD1,SLC37A4,FADD,TCIRG1,AKT1,F2R,MPL,TNFSF13B,SLC40A1
query_1	TRUE	0.0207009	26	1417	7	0.00494001	0.269231	GO:1902547	GO:BP	regulation of cellular response to vascular endothelial growth factor stimulus	21017	22345	CD63,SEMA6A,ATP2B4,PTP4A3,DCN,ROBO1,EMILIN1
query_1	TRUE	0.0214826	132	1417	19	0.0134086	0.143939	GO:0072329	GO:BP	monocarboxylic acid catabolic process	21017	17352	ECI2,ETFB,ACAT2,CPT1A,MCAT,ILVBL,XYLB,IVD,AMACR,AIG1,FAH,CPT2,AKT1,FAAH,CRAT,EHHADH,CYP26A1,CRYL1,DECR2
query_1	TRUE	0.0232214	123	1417	18	0.0127029	0.146341	GO:0002824	GO:BP	positive regulation of adaptive immune response based on somatic recombination of immune receptors built from immunoglobulin superfamily domains	21017	1334	ADA,MAD2L2,MSH2,EXOSC3,FADD,PRKCQ,PLA2G4A,RSAD2,IL1B,NECTIN2,SLC11A1,FZD5,PVR,NLRP3,IL1R1,TNFSF13B,HFE,ULBP3
query_1	TRUE	0.0241723	20	1417	6	0.0042343	0.3	GO:0032069	GO:BP	regulation of nuclease activity	21017	7340	HMGB1,PCNA,DDX11,OAS3,AKT1,PDE3A
query_1	TRUE	0.0246592	603	1417	60	0.042343	0.0995025	GO:0030031	GO:BP	cell projection assembly	21017	6655	AIF1,CFAP20,IFT25,CCDC88A,VDAC3,DYNLT2B,DYNC2I2,RDX,POC1A,ZNF423,TRPM2,NEURL1,FGD6,CEP41,ANLN,RAB34,PALM,DUSP23,E2F4,MACIR,TMEM237,SLIT2,CYFIP1,CEP131,DNAAF5,PLK4,RAC3,IFT122,TGFB3,ARMC2,LPAR1,ABCC4,NRP1,AKT1,SPEF2,DNAI4,PPP1R35,WDR90,S1PR2,RAB23,MKS1,TMEM250,BBOF1,BBS5,OPHN1,KIT,MTSS2,MYO10,AVIL,TMEM17,FSCN1,DNAAF11,RILPL1,CPLANE2,DYNC2H1,SPAG6,CIBAR2,PFN4,TTC8,NEFH
query_1	TRUE	0.0248133	3625	1417	286	0.201835	0.0788966	GO:0051641	GO:BP	cellular localization	21017	13854	SYNGR1,RAN,PLCB1,TCF7L2,RANBP1,TUBA1B,VAMP5,MACROH2A1,TXN,TUBB,LEF1,TNFRSF1A,CCT5,MAD2L1,TOMM5,SAE1,BIRC5,ZWINT,CNTLN,ATP1B3,DIAPH3,GSTO1,AURKB,H4C3,CENPF,CCT7,PIN1,IFT25,CDCA5,GSDMD,KIF22,SVIP,CALM3,PRKCH,RUVBL2,CCT6A,GRAMD1B,P4HB,SPC25,DDX39A,PDCD5,CD63,XBP1,CCDC88A,PPT1,ARRB2,PRPF19,TSPAN14,NUF2,DYNLT2B,UFD1,CENPE,MMS22L,GAB2,DYNC2I2,MYO5C,PGRMC1,MAGOHB,DSN1,DKC1,SNCA,CDCA8,KIFC1,CCNB1,KIF13A,…
query_1	TRUE	0.0250411	14	1417	5	0.00352858	0.357143	GO:0071415	GO:BP	cellular response to purine-containing compound	21017	16667	CHEK1,SLC8A1,TRPM2,P2RY1,SELENON
query_1	TRUE	0.0251716	27	1417	7	0.00494001	0.259259	GO:0051043	GO:BP	regulation of membrane protein ectodomain proteolysis	21017	13453	PACSIN3,TSPAN5,TIMP3,IL1B,FURIN,TSPAN15,APOE
query_1	TRUE	0.0251716	27	1417	7	0.00494001	0.259259	GO:0007263	GO:BP	nitric oxide mediated signal transduction	21017	2791	RASD1,GUCY1A1,ATP2B4,CBS,APOE,RILPL1,NOS3
query_1	TRUE	0.0251716	27	1417	7	0.00494001	0.259259	GO:0032770	GO:BP	positive regulation of monooxygenase activity	21017	7812	DHFR,S100A1,TERT,AKT1,IL1B,FGF23,APOE
query_1	TRUE	0.0283307	35	1417	8	0.00564573	0.228571	GO:0090162	GO:BP	establishment of epithelial cell polarity	21017	18070	FRMD4B,PARD3,MYO18A,PTK7,AMOT,OPHN1,PKD1,TTC8
query_1	TRUE	0.0285415	391	1417	42	0.0296401	0.107417	GO:0060271	GO:BP	cilium assembly	21017	14488	CFAP20,IFT25,CCDC88A,VDAC3,DYNLT2B,DYNC2I2,POC1A,ZNF423,NEURL1,CEP41,RAB34,DUSP23,E2F4,MACIR,TMEM237,CEP131,DNAAF5,PLK4,IFT122,ARMC2,LPAR1,ABCC4,AKT1,SPEF2,DNAI4,PPP1R35,WDR90,RAB23,MKS1,TMEM250,BBOF1,BBS5,AVIL,TMEM17,DNAAF11,RILPL1,CPLANE2,DYNC2H1,SPAG6,CIBAR2,PFN4,TTC8
query_1	TRUE	0.0287573	43	1417	9	0.00635145	0.209302	GO:0043407	GO:BP	negative regulation of MAP kinase activity	21017	10675	GSTP1,IRAK3,DUSP7,CAV3,IL1B,UCHL1,HYAL2,BMP2,APOE
query_1	TRUE	0.0287573	9	1417	4	0.00282287	0.444444	GO:0071838	GO:BP	cell proliferation in bone marrow	21017	16938	LEF1,LIPA,HMGA2,SHC1
query_1	TRUE	0.0287573	9	1417	4	0.00282287	0.444444	GO:1903028	GO:BP	positive regulation of opsonization	21017	22710	MYO18A,FCN3,COLEC11,FCN2
query_1	TRUE	0.0329969	98	1417	15	0.0105857	0.153061	GO:0008593	GO:BP	regulation of Notch signaling pathway	21017	3202	EGFL7,TSPAN14,ZMIZ1,ARRB1,NEURL1,TSPAN5,DLK1,ROBO1,AKT1,TCIM,KIT,LLGL1,TSPAN15,NIBAN2,NOS3
query_1	TRUE	0.0332541	70	1417	12	0.0084686	0.171429	GO:0044458	GO:BP	motile cilium assembly	21017	10999	VDAC3,NEURL1,E2F4,CEP131,ARMC2,SPEF2,MKS1,BBOF1,BBS5,DNAAF11,SPAG6,PFN4
query_1	TRUE	0.0336102	118	1417	17	0.0119972	0.144068	GO:0043534	GO:BP	blood vessel endothelial cell migration	21017	10755	HMGB1,CLEC14A,ATP5F1B,APOA1,GADD45A,SLIT2,ATP2B4,SPRED1,ROBO1,NRP1,AKT1,EFNA1,AMOT,TGFBR3,APOE,NOS3,KDR
query_1	TRUE	0.03541	4341	1417	335	0.236415	0.0771712	GO:0006810	GO:BP	transport	21017	2490	SOCS2,AIF1,SYNGR1,HMGB1,RAN,PLCB1,TCF7L2,RANBP1,ADA,TUBA1B,VAMP5,TXN,FABP5,ATP5MC3,TUBB,ATP5F1B,ATP5PF,COX8A,SIVA1,NME1,TNFRSF1A,TOMM5,BIRC5,MIF,IGF2BP2,ATP1B3,DIAPH3,GSTO1,SIGMAR1,NME4,ATP10A,CENPF,IFT25,GSDMD,SVIP,SRSF1,CALM3,H1-1,SLC27A3,SLC22A16,SLC43A3,GRAMD1B,P4HB,RTN3,DDX39A,PDCD5,CD63,XBP1,CCDC88A,PPT1,PLSCR1,ARRB2,OSBPL1A,VDAC3,TBC1D4,UQCRC1,DYNLT2B,APOA1,TMEM14C,UFD1,ABCG2,GAB2,DYNC2I2,…
query_1	TRUE	0.0360163	129	1417	18	0.0127029	0.139535	GO:0002821	GO:BP	positive regulation of adaptive immune response	21017	1331	ADA,MAD2L2,MSH2,EXOSC3,FADD,PRKCQ,PLA2G4A,RSAD2,IL1B,NECTIN2,SLC11A1,FZD5,PVR,NLRP3,IL1R1,TNFSF13B,HFE,ULBP3
query_1	TRUE	0.0367268	62	1417	11	0.00776288	0.177419	GO:0032233	GO:BP	positive regulation of actin filament bundle assembly	21017	7422	CCN2,CCDC88A,APOA1,SORBS3,PPM1F,TGFB3,LPAR1,LIMCH1,NRP1,AMOT,VIL1
query_1	TRUE	0.0370046	316	1417	35	0.0247001	0.110759	GO:0060485	GO:BP	mesenchyme development	21017	14679	MDK,TCF7L2,LEF1,MAD2L2,HDAC2,TRIM28,ENG,HMGA2,MDM2,SEMA6A,ZFPM2,SNAI1,FAM83D,PTK7,SPRED1,TGFB3,SEMA6C,ROBO1,NRP1,IL1B,EFNA1,WT1,VASN,SEMA6D,BMP2,LOXL3,HOXA5,TGFBR3,NOS3,HGF,CPLANE2,DCHS1,EPHA3,SEMA5A,LOXL2
query_1	TRUE	0.0371597	5	1417	3	0.00211715	0.6	GO:0071655	GO:BP	regulation of granulocyte colony-stimulating factor production	21017	16832	CD34,LILRA2,HAVCR2
query_1	TRUE	0.0371597	5	1417	3	0.00211715	0.6	GO:0071611	GO:BP	granulocyte colony-stimulating factor production	21017	16797	CD34,LILRA2,HAVCR2
query_1	TRUE	0.0371597	1976	1417	164	0.115737	0.082996	GO:0051649	GO:BP	establishment of localization in cell	21017	13862	RAN,RANBP1,TUBA1B,TXN,TUBB,MAD2L1,TOMM5,BIRC5,ZWINT,DIAPH3,AURKB,CENPF,IFT25,CDCA5,KIF22,SVIP,GRAMD1B,P4HB,SPC25,DDX39A,PDCD5,CD63,XBP1,CCDC88A,PPT1,NUF2,DYNLT2B,UFD1,CENPE,GAB2,DYNC2I2,MYO5C,MAGOHB,DSN1,SNCA,CDCA8,KIFC1,CCNB1,KIF13A,MCTP1,RDX,SKA3,NEDD4,KIF4A,KDELR2,TRIM28,SPC24,POLA2,SLC31A1,LIPA,TUBA1C,CDT1,GPM6B,NUP62,KIF2C,TIMM50,MDM2,PARD3,ITSN1,RAB13,PDZD11,KIF14,TINAGL1,CTSA,TMEM97,CHAMP1…
query_1	TRUE	0.0371597	5	1417	3	0.00211715	0.6	GO:0106001	GO:BP	intestinal hexose absorption	21017	19203	SLC2A5,PLS1,VIL1
query_1	TRUE	0.0371597	5	1417	3	0.00211715	0.6	GO:0032077	GO:BP	positive regulation of deoxyribonuclease activity	21017	7348	PCNA,DDX11,AKT1
query_1	TRUE	0.0371597	5	1417	3	0.00211715	0.6	GO:0019064	GO:BP	fusion of virus membrane with host plasma membrane	21017	5559	NECTIN2,HYAL2,CTSL
query_1	TRUE	0.0371597	5	1417	3	0.00211715	0.6	GO:0039663	GO:BP	membrane fusion involved in viral entry into host cell	21017	9847	NECTIN2,HYAL2,CTSL
query_1	TRUE	0.0375077	100	1417	15	0.0105857	0.15	GO:0010717	GO:BP	regulation of epithelial to mesenchymal transition	21017	4343	MDK,TCF7L2,LEF1,MAD2L2,HDAC2,ENG,SNAI1,SPRED1,TGFB3,IL1B,EFNA1,VASN,BMP2,EPHA3,LOXL2
query_1	TRUE	0.0378228	120	1417	17	0.0119972	0.141667	GO:0061640	GO:BP	cytoskeleton-dependent cytokinesis	21017	15599	STMN1,BIRC5,AURKB,CDCA8,KIF4A,NUP62,CIT,ANLN,RACGAP1,CENPA,PLK1,INCENP,ESPL1,KIF20A,IQGAP3,SPIRE1,TMEM250
query_1	TRUE	0.0404145	10	1417	4	0.00282287	0.4	GO:0032070	GO:BP	regulation of deoxyribonuclease activity	21017	7341	HMGB1,PCNA,DDX11,AKT1
query_1	TRUE	0.0404145	10	1417	4	0.00282287	0.4	GO:0036093	GO:BP	germ cell proliferation	21017	9436	FANCA,PRDX4,UCHL1,HPGDS
query_1	TRUE	0.041408	16	1417	5	0.00352858	0.3125	GO:0051000	GO:BP	positive regulation of nitric-oxide synthase activity	21017	13433	DHFR,S100A1,TERT,AKT1,APOE
query_1	TRUE	0.041408	16	1417	5	0.00352858	0.3125	GO:0070207	GO:BP	protein homotrimerization	21017	15988	MIF,SIGMAR1,PXDN,SLC1A5,MLKL
query_1	TRUE	0.0441341	1572	1417	133	0.0938603	0.0846056	GO:0120036	GO:BP	plasma membrane bounded cell projection organization	21017	19472	AIF1,MDK,HMGB1,PHGDH,NPY,LST1,STMN1,DHFR,CFAP20,IFT25,SPART,TSC22D4,HDAC2,CCDC88A,VDAC3,DYNLT2B,STMN3,GPRIN3,DYNC2I2,PGRMC1,RDX,PTPRD,NEDD4,POC1A,ZNF423,TRPM2,GPM6B,MBOAT1,KATNB1,MDM2,PARD3,TIAM2,DBN1,RAB13,SEMA6A,NEURL1,CNP,FGD6,CEP41,TSPO,PLXND1,ANLN,RAB34,PALM,DUSP23,AP2A1,NRN1,PLEKHG4B,E2F4,B4GALT6,MOV10,MACIR,TMEM237,SLIT2,DPYSL2,AURKA,KIFBP,CYFIP1,PTK7,CEP131,FGF13,DNAAF5,PLK4,RAC3,IFT122,T…
query_1	TRUE	0.0456286	465	1417	47	0.0331687	0.101075	GO:0043410	GO:BP	positive regulation of MAPK cascade	21017	10678	HMGB1,PLCB1,MIF,CCN2,PHB1,AKAP12,EIF2AK2,ARRB2,SH3RF3,SH3RF1,NELFE,GADD45A,SORBS3,ARRB1,DOK4,GADD45G,TGFB3,TAOK2,LPAR1,SHC1,ROBO1,NRP1,F2R,IQGAP3,IL1B,CCL14,EFNA1,P2RY1,LTBR,SASH1,FGFR4,KIT,MARCO,CCL23,BMP2,FGF23,HCRTR1,SPHK1,APOE,NEK10,HGF,IGFBP3,TPD52L1,KDR,TNFAIP8L3,HAVCR2,FLT4
query_1	TRUE	0.0464579	47	1417	9	0.00635145	0.191489	GO:0006509	GO:BP	membrane protein ectodomain proteolysis	21017	2234	PACSIN3,TSPAN5,TIMP3,PRKCQ,IL1B,FURIN,BACE1,TSPAN15,APOE
query_1	TRUE	0.0466803	1615	1417	136	0.0959774	0.0842105	GO:0030030	GO:BP	cell projection organization	21017	6654	AIF1,MDK,HMGB1,PHGDH,NPY,LST1,STMN1,DHFR,DIAPH3,CFAP20,IFT25,SPART,TSC22D4,HDAC2,CCDC88A,VDAC3,DYNLT2B,STMN3,GPRIN3,DYNC2I2,PGRMC1,RDX,PTPRD,NEDD4,POC1A,ZNF423,TRPM2,GPM6B,MBOAT1,KATNB1,MDM2,PARD3,TIAM2,DBN1,RAB13,SEMA6A,PDCL,NEURL1,CNP,FGD6,CEP41,TSPO,PLXND1,ANLN,RAB34,PALM,DUSP23,AP2A1,NRN1,PLEKHG4B,E2F4,B4GALT6,MOV10,MACIR,TMEM237,SLIT2,DPYSL2,AURKA,KIFBP,CYFIP1,PTK7,CEP131,FGF13,DNAAF5,PLK4,R…
query_1	TRUE	0.0484214	39	1417	8	0.00564573	0.205128	GO:0045746	GO:BP	negative regulation of Notch signaling pathway	21017	11586	EGFL7,ARRB1,NEURL1,DLK1,AKT1,TCIM,TSPAN15,NIBAN2
query_1	TRUE	0.0485716	590	1417	57	0.0402258	0.0966102	GO:0120031	GO:BP	plasma membrane bounded cell projection assembly	21017	19467	AIF1,CFAP20,IFT25,CCDC88A,VDAC3,DYNLT2B,DYNC2I2,RDX,POC1A,ZNF423,TRPM2,NEURL1,FGD6,CEP41,ANLN,RAB34,PALM,DUSP23,E2F4,MACIR,TMEM237,SLIT2,CYFIP1,CEP131,DNAAF5,PLK4,IFT122,TGFB3,ARMC2,LPAR1,ABCC4,NRP1,AKT1,SPEF2,DNAI4,PPP1R35,WDR90,S1PR2,RAB23,MKS1,TMEM250,BBOF1,BBS5,OPHN1,KIT,MYO10,AVIL,TMEM17,FSCN1,DNAAF11,RILPL1,CPLANE2,DYNC2H1,SPAG6,CIBAR2,PFN4,TTC8
query_1	TRUE	0.048776	166	1417	21	0.01482	0.126506	GO:0001837	GO:BP	epithelial to mesenchymal transition	21017	494	MDK,TCF7L2,LEF1,MAD2L2,HDAC2,TRIM28,ENG,HMGA2,SNAI1,FAM83D,SPRED1,TGFB3,IL1B,EFNA1,VASN,BMP2,LOXL3,TGFBR3,HGF,EPHA3,LOXL2
query_1	TRUE	0.0498452	94	1417	14	0.00988003	0.148936	GO:1901222	GO:BP	regulation of non-canonical NF-kappaB signal transduction	21017	21316	PRDX1,ADISSP,PHB1,EIF2AK2,TRIP6,NMI,C1QTNF4,AKIP1,PTP4A3,IL1B,SASH1,TCIM,SPHK1,HAVCR2
