# Supplementary material for: Understanding and mitigating the impact of ambient mRNA contamination in single-cell RNA-sequencing analysis
Source: PLoS One. 2025 Sep 24;20(9):e0332440. doi: 10.1371/journal.pone.0332440 (PMC12459771; doi:10.1371/journal.pone.0332440)
Supplement: S18 Table — (XLSX) [file pone.0332440.s018.xlsx]

## Sheet: GO_BP_out_unique_in_SoupX_47_GO
query	significant	p_value	term_size	query_size	intersection_size	precision	recall	term_id	source	term_name	effective_domain_size	source_order	intersection
query_1	TRUE	0.00421275	130	1419	21	0.0147992	0.161538	GO:0032543	GO:BP	mitochondrial translation	21017	7635	TUFM,MRPL12,MRPL51,MRPL4,MRPL36,MRPL14,MRPL22,MRPL11,MRPL37,MRPL17,GARS1,TSFM,MRPL41,MRPS7,MRPL38,MRPL24,TRUB2,MRPS2,TACO1,DARS2,AARS2
query_1	TRUE	0.00677148	98	1419	17	0.0119803	0.173469	GO:0008593	GO:BP	regulation of Notch signaling pathway	21017	3202	EGFL7,TSPAN14,ZMIZ1,NEURL1,TSPAN5,PRKCI,ARRB1,DLK1,ROBO1,AKT1,LLGL1,KIT,NIBAN2,TSPAN15,CHAC1,GAS2,MESP1
query_1	TRUE	0.00876514	1572	1419	140	0.098661	0.0890585	GO:0120036	GO:BP	plasma membrane bounded cell projection organization	21017	19472	AIF1,MDK,HMGB1,NPY,PHGDH,LST1,STMN1,DHFR,DYNLL1,CFAP20,SOD1,IFT25,TSC22D4,HDAC2,SPART,AUTS2,TOP2B,CCDC88A,STMN3,DYNLT2B,GPRIN3,PRMT1,PTPRD,PGRMC1,PARD3,NEDD4,RDX,KATNB1,ZNF423,DYNC2I2,TIAM2,MBOAT1,TRPM2,PKD2,GPM6B,RAB13,CEP41,POC1A,MDM2,IGF2BP1,FGD6,CNP,SEMA6A,DBN1,NRN1,TSPO,NEURL1,RAB34,DUSP23,B4GALT6,PLXND1,PLEKHG4B,MOV10,PRKCI,PALM,TMEM237,MACIR,SLIT2,RAC3,E2F4,DPYSL2,PTK7,CEP131,TGFB3,PTPRG,P…
query_1	TRUE	0.00934782	16	1419	6	0.00422833	0.375	GO:0006855	GO:BP	xenobiotic transmembrane transport	21017	2519	ATRAID,SLC29A1,SLC19A1,SLC29A2,ABCC4,ABCA3
query_1	TRUE	0.0126983	1615	1419	142	0.10007	0.0879257	GO:0030030	GO:BP	cell projection organization	21017	6654	AIF1,MDK,HMGB1,NPY,PHGDH,LST1,STMN1,DHFR,DYNLL1,CFAP20,SOD1,IFT25,TSC22D4,DIAPH3,HDAC2,SPART,AUTS2,TOP2B,CCDC88A,STMN3,DYNLT2B,GPRIN3,PRMT1,PTPRD,PGRMC1,PARD3,NEDD4,RDX,KATNB1,ZNF423,DYNC2I2,TIAM2,MBOAT1,TRPM2,PKD2,GPM6B,RAB13,CEP41,PDCL,POC1A,MDM2,IGF2BP1,FGD6,CNP,SEMA6A,DBN1,NRN1,TSPO,NEURL1,RAB34,DUSP23,B4GALT6,PLXND1,PLEKHG4B,MOV10,PRKCI,PALM,TMEM237,MACIR,SLIT2,RAC3,E2F4,DPYSL2,PTK7,CEP131,T…
query_1	TRUE	0.0127117	17	1419	6	0.00422833	0.352941	GO:0000712	GO:BP	resolution of meiotic recombination intermediates	21017	192	CENPX,TOP2B,RMI1,ANKLE1,EME1,HFM1
query_1	TRUE	0.0139128	164	1419	23	0.0162086	0.140244	GO:0140053	GO:BP	mitochondrial gene expression	21017	19653	TUFM,MRPL12,MRPL51,MRPL4,MRPL36,MRPL14,MRPL22,MRPL11,MRPL37,MRPL17,GARS1,TSFM,MRPL41,MRPS7,MRPL38,MRPL24,TRUB2,MRPS2,TACO1,FASTK,TWNK,DARS2,AARS2
query_1	TRUE	0.0140113	2541	1419	211	0.148696	0.0830382	GO:0007399	GO:BP	nervous system development	21017	2898	SOCS2,MDK,HMGB1,PLCB1,NPY,RAN,PHGDH,LST1,GSTP1,PSMG1,ATP5PF,LDHA,LEF1,NME1,STMN1,IGF2BP2,DHFR,DYNLL1,CDK6,SIGMAR1,SOD1,CDC20,TSC22D4,NDUFS3,RTN3,PIN1,DIAPH3,HDAC2,SPART,NINJ1,CALM3,SRSF1,SMARCA4,PRKCH,RRM1,AUTS2,TOP2B,CCDC88A,HHIP,XBP1,STMN3,TMED2,PPT1,GPRIN3,TBCB,SH3RF1,PRMT1,PTPRD,PRMT5,PGRMC1,PARD3,NEDD4,STK3,SNCA,GSS,KATNB1,IER3IP1,ZNF423,H2AX,TIAM2,ZMIZ1,MBOAT1,PKD2,GPM6B,TAFA1,RAB13,PAFAH1B…
query_1	TRUE	0.0158278	62	1419	12	0.00845666	0.193548	GO:0032233	GO:BP	positive regulation of actin filament bundle assembly	21017	7422	APOA1,CCN2,CCDC88A,SORBS3,PPM1F,TGFB3,LPAR1,LIMCH1,AMOT,NRP1,ARHGEF10,VIL1
query_1	TRUE	0.0163857	31	1419	8	0.00563777	0.258065	GO:0030947	GO:BP	regulation of vascular endothelial growth factor receptor signaling pathway	21017	6969	NEDD4,ITGA5,VTN,ROBO1,GRB10,NRP1,NIBAN2,EMILIN1
query_1	TRUE	0.0198863	32	1419	8	0.00563777	0.25	GO:0006298	GO:BP	mismatch repair	21017	2107	HMGB1,PCNA,RNASEH2C,RPA2,LIG1,MSH2,POLD3,EXO1
query_1	TRUE	0.0213585	509	1419	53	0.0373502	0.104126	GO:0006091	GO:BP	generation of precursor metabolites and energy	21017	1954	GAPDH,CHCHD2,PHGDH,MACROH2A1,TKT,ENO1,ATP5F1B,ATP5PF,LDHA,COX8A,AKR1B1,NDUFS6,NDUFAB1,PGAM1,NDUFS3,ETFB,TALDO1,NDUFC2,STOML2,NDUFA6,UQCRC1,CYC1,CISD1,PDHA1,UQCC3,SNCA,MSH2,MLST8,GALK1,TRAP1,CIAPIN1,COMT,CCNB1,ASPH,CHCHD4,ME3,KHK,MTFR2,GPD2,SLC37A4,XYLB,FECH,NQO2,PFKM,GRB10,SLC4A1,AKT1,NCF2,UQCRHL,FDXR,ADCY10,NHLRC1,STBD1
query_1	TRUE	0.0213585	40	1419	9	0.00634249	0.225	GO:0051693	GO:BP	actin filament capping	21017	13896	RDX,SPTA1,CRACD,VILL,SPTB,AVIL,VIL1,DMTN,TMOD1
query_1	TRUE	0.0232806	33	1419	8	0.00563777	0.242424	GO:0033687	GO:BP	osteoblast proliferation	21017	8350	EIF2AK2,ATRAID,LRP5,FIGNL1,GATA1,BMP2,HPSE,CCN1
query_1	TRUE	0.0241181	418	1419	45	0.0317125	0.107656	GO:0044782	GO:BP	cilium organization	21017	11155	DYNLL1,CFAP20,IFT25,CCDC88A,DYNLT2B,ZNF423,DYNC2I2,PKD2,CEP41,POC1A,NEURL1,RAB34,DUSP23,TMEM237,MACIR,E2F4,CEP131,PLK4,DNAAF5,ABCC4,IFT122,LPAR1,PPP1R35,RPGRIP1L,DNAI4,WDR90,RAB23,AKT1,TTLL1,MKS1,SPEF2,TMEM17,NECTIN2,TMEM250,BBOF1,LCA5,AVIL,TSGA10IP,BBS5,CIBAR2,ZMYND10,DNAAF4,SPAG6,DNAAF11,CPLANE2
query_1	TRUE	0.025188	84	1419	14	0.0098661	0.166667	GO:0001570	GO:BP	vasculogenesis	21017	355	EGFL7,CD34,ZMIZ1,ENG,ZFPM2,SPRED1,WT1,AMOT,NRP1,RRAS,SMO,RASIP1,MYO18B,RAMP2
query_1	TRUE	0.0279399	20	1419	6	0.00422833	0.3	GO:0032069	GO:BP	regulation of nuclease activity	21017	7340	HMGB1,PCNA,DDX11,OAS3,PDE3A,AKT1
query_1	TRUE	0.0279399	20	1419	6	0.00422833	0.3	GO:0018200	GO:BP	peptidyl-glutamic acid modification	21017	5359	CFAP20,TPGS2,CEP41,VKORC1,TTLL1,TTLL4
query_1	TRUE	0.0287928	603	1419	60	0.0422833	0.0995025	GO:0030031	GO:BP	cell projection assembly	21017	6655	AIF1,DYNLL1,CFAP20,IFT25,AUTS2,CCDC88A,DYNLT2B,RDX,ZNF423,DYNC2I2,TRPM2,CEP41,POC1A,FGD6,NEURL1,RAB34,DUSP23,PALM,TMEM237,MACIR,SLIT2,RAC3,E2F4,CEP131,TGFB3,PLK4,DNAAF5,ABCC4,IFT122,LPAR1,PPP1R35,RPGRIP1L,CYFIP1,DNAI4,WDR90,RAB23,CDC42EP4,COBL,AKT1,TTLL1,MKS1,S1PR2,SPEF2,NEFH,TMEM17,NRP1,KIT,MTSS2,OPHN1,TMEM250,BBOF1,AVIL,DMTN,BBS5,CIBAR2,ZMYND10,DNAAF4,SPAG6,DNAAF11,CPLANE2
query_1	TRUE	0.0304243	263	1419	31	0.0218464	0.117871	GO:0016072	GO:BP	rRNA metabolic process	21017	5099	MACROH2A1,PA2G4,NOP56,SMARCA4,EBNA1BP2,RPP40,POP7,DKC1,LYAR,EXOSC3,MPHOSPH6,EXOSC2,MRTO4,LAS1L,WDR18,DDX11,GAR1,EXOSC9,POLR1G,BYSL,GTF3C5,TBL3,PELP1,NPM3,MRM1,RPUSD2,PELO,SUV39H1,GEMIN4,SLFN13,MACROH2A2
query_1	TRUE	0.0324334	51	1419	10	0.00704722	0.196078	GO:0006749	GO:BP	glutathione metabolic process	21017	2447	GSTP1,SOD1,GSTO1,GSS,CHAC2,MGST2,GSTM5,GSTM3,MMACHC,CHAC1
query_1	TRUE	0.0332529	9	1419	4	0.00281889	0.444444	GO:2000826	GO:BP	regulation of heart morphogenesis	21017	26077	ROBO1,BMP2,SMO,MESP1
query_1	TRUE	0.0332529	9	1419	4	0.00281889	0.444444	GO:0051639	GO:BP	actin filament network formation	21017	13852	ACTN1,PLS1,COBL,SPIRE1
query_1	TRUE	0.0340453	345	1419	38	0.0267794	0.110145	GO:0070482	GO:BP	response to oxygen levels	21017	16143	ADA,CHCHD2,ENO1,PIN1,HDAC2,P4HB,BRIP1,ACAA2,ENG,GUCY1A1,MLST8,MDM2,COMT,SUV39H2,SLC29A1,CPT1A,PARP2,CYGB,FUNDC1,AGTRAP,CIAO3,TGFB3,TERT,SUV39H1,CAV3,KCNMB1,LPAR1,CBS,AKT1,PGF,VASN,HIF3A,BMP2,CA9,SLC8A3,MPL,ANGPTL4,DIO3
query_1	TRUE	0.0350983	28	1419	7	0.00493305	0.25	GO:0033688	GO:BP	regulation of osteoblast proliferation	21017	8351	EIF2AK2,ATRAID,LRP5,GATA1,BMP2,HPSE,CCN1
query_1	TRUE	0.037091	301	1419	34	0.0239605	0.112957	GO:0006650	GO:BP	glycerophospholipid metabolic process	21017	2360	SOCS2,PLCB1,FABP5,APOA1,PRDX6,PLSCR1,MBOAT1,SLC44A1,PTPMT1,PIGP,AGPAT2,PEMT,GPAA1,IMPA2,INPP4B,DGKH,PGAP2,PLA2G4A,PIGM,OSBPL5,PLAAT4,PIGW,TTC7B,NR1H3,LCAT,INPP5E,ACP6,PLCD1,ABCA3,ETNK2,LIPC,RAB38,PIGX,ITPKA
query_1	TRUE	0.0379266	36	1419	8	0.00563777	0.222222	GO:0009156	GO:BP	ribonucleoside monophosphate biosynthetic process	21017	3323	ADA,PAICS,IMPDH2,IMPDH1,UCK2,PPAT,UCK1,DHODH
query_1	TRUE	0.0379266	15	1419	5	0.00352361	0.333333	GO:0051290	GO:BP	protein heterotetramerization	21017	13622	RRM2,RRM1,PKD2,HSD17B8,PKD1
query_1	TRUE	0.0379266	454	1419	47	0.0331219	0.103524	GO:0048732	GO:BP	gland development	21017	12989	SOCS2,MDK,ADA,DUT,TYMS,LEF1,PCNA,NME1,APOA1,SOD1,SRSF1,RAG1,XBP1,CCNB2,PRMT5,PKD2,HOXA9,BRCA2,SLC29A1,CPT1A,TSPO,NEURL1,AIRE,FASN,PLXND1,MTX1,VTN,FADD,LRP5,TGFB3,ROBO1,CAV3,RPGRIP1L,WT1,COBL,IQGAP3,AKT1,BMP2,LSR,NRP1,SMO,HOXA10,PKD1,ARMC5,HESX1,MESP1,CDH1
query_1	TRUE	0.0379266	70	1419	12	0.00845666	0.171429	GO:0044458	GO:BP	motile cilium assembly	21017	10999	DYNLL1,NEURL1,E2F4,CEP131,TTLL1,MKS1,SPEF2,BBOF1,BBS5,ZMYND10,SPAG6,DNAAF11
query_1	TRUE	0.0379266	44	1419	9	0.00634249	0.204545	GO:0030835	GO:BP	negative regulation of actin filament depolymerization	21017	6920	RDX,SPTA1,CRACD,VILL,SPTB,AVIL,VIL1,DMTN,TMOD1
query_1	TRUE	0.0421167	62	1419	11	0.00775194	0.177419	GO:0009161	GO:BP	ribonucleoside monophosphate metabolic process	21017	3327	ADA,PAICS,MPP1,IMPDH2,IMPDH1,UCK2,PPAT,MAGI3,AK1,UCK1,DHODH
query_1	TRUE	0.0423992	316	1419	35	0.0246653	0.110759	GO:0036293	GO:BP	response to decreased oxygen levels	21017	9544	ADA,CHCHD2,ENO1,PIN1,P4HB,BRIP1,ACAA2,ENG,MLST8,MDM2,COMT,SUV39H2,SLC29A1,CPT1A,PARP2,CYGB,FUNDC1,AGTRAP,CIAO3,TGFB3,TERT,SUV39H1,CAV3,KCNMB1,CBS,AKT1,PGF,VASN,HIF3A,BMP2,CA9,SLC8A3,MPL,ANGPTL4,DIO3
query_1	TRUE	0.0423992	22	1419	6	0.00422833	0.272727	GO:0009129	GO:BP	pyrimidine nucleoside monophosphate metabolic process	21017	3296	DUT,TYMS,SHMT1,UCK2,UCK1,DHODH
query_1	TRUE	0.0423992	5	1419	3	0.00211416	0.6	GO:0106001	GO:BP	intestinal hexose absorption	21017	19203	SLC2A5,PLS1,VIL1
query_1	TRUE	0.0423992	45	1419	9	0.00634249	0.2	GO:0019320	GO:BP	hexose catabolic process	21017	5683	ENO1,PGAM1,GALK1,GALE,LRP5,PFKM,TKFC,MPI,ADCY10
query_1	TRUE	0.0423992	5	1419	3	0.00211416	0.6	GO:0032077	GO:BP	positive regulation of deoxyribonuclease activity	21017	7348	PCNA,DDX11,AKT1
query_1	TRUE	0.0440557	151	1419	20	0.0140944	0.13245	GO:0008584	GO:BP	male gonad development	21017	3195	NASP,RRM1,NUDT1,BRIP1,PRDX4,MEA1,FANCA,MSH2,HOXA9,RAB13,REC8,RHOBTB3,ZFPM2,ADGRG1,WT1,GATA1,AKR1C3,KIT,HOXA10,DNAAF11
query_1	TRUE	0.0442638	306	1419	34	0.0239605	0.111111	GO:0051056	GO:BP	regulation of small GTPase mediated signal transduction	21017	13466	STMN1,APOA1,AUTS2,ARHGDIA,STMN3,RDX,NUP62,TIAM2,FOXM1,ARHGAP11B,PLEKHG4B,ARRB1,ARHGAP11A,RACGAP1,ITSN1,SLIT2,ARHGAP10,NET1,ROBO1,ADGRG1,LPAR1,F2R,PLEKHG3,RELN,AMOT,ARHGEF17,NRP1,OPHN1,ARHGEF10,ARHGEF40,RTN4R,ARHGAP23,RASIP1,CGNL1
query_1	TRUE	0.0449929	72	1419	12	0.00845666	0.166667	GO:1901880	GO:BP	negative regulation of protein depolymerization	21017	21824	DIAPH3,RDX,KATNB1,SPTA1,CRACD,VILL,FGF13,SPTB,AVIL,VIL1,DMTN,TMOD1
query_1	TRUE	0.0459245	10	1419	4	0.00281889	0.4	GO:0032070	GO:BP	regulation of deoxyribonuclease activity	21017	7341	HMGB1,PCNA,DDX11,AKT1
query_1	TRUE	0.046222	184	1419	23	0.0162086	0.125	GO:0007219	GO:BP	Notch signaling pathway	21017	2773	EGFL7,CDK6,TSPAN14,ZNF423,ZMIZ1,NEURL1,TSPAN5,PRKCI,ARRB1,PTP4A3,DLK1,SNAI1,NLE1,ROBO1,AKT1,BMP2,LLGL1,KIT,NIBAN2,TSPAN15,CHAC1,GAS2,MESP1
query_1	TRUE	0.046222	152	1419	20	0.0140944	0.131579	GO:0046546	GO:BP	development of primary male sexual characteristics	21017	12231	NASP,RRM1,NUDT1,BRIP1,PRDX4,MEA1,FANCA,MSH2,HOXA9,RAB13,REC8,RHOBTB3,ZFPM2,ADGRG1,WT1,GATA1,AKR1C3,KIT,HOXA10,DNAAF11
query_1	TRUE	0.0469221	30	1419	7	0.00493305	0.233333	GO:0046457	GO:BP	prostanoid biosynthetic process	21017	12165	FABP5,MIF,DAGLB,CBR1,PLA2G4A,TBXAS1,AKR1C3
query_1	TRUE	0.0469221	30	1419	7	0.00493305	0.233333	GO:0001516	GO:BP	prostaglandin biosynthetic process	21017	326	FABP5,MIF,DAGLB,CBR1,PLA2G4A,TBXAS1,AKR1C3
query_1	TRUE	0.046927	82	1419	13	0.00916138	0.158537	GO:0043242	GO:BP	negative regulation of protein-containing complex disassembly	21017	10580	DIAPH3,IRAK3,RDX,KATNB1,SPTA1,CRACD,VILL,FGF13,SPTB,AVIL,VIL1,DMTN,TMOD1
query_1	TRUE	0.0492669	391	1419	41	0.0288936	0.104859	GO:0060271	GO:BP	cilium assembly	21017	14488	DYNLL1,CFAP20,IFT25,CCDC88A,DYNLT2B,ZNF423,DYNC2I2,CEP41,POC1A,NEURL1,RAB34,DUSP23,TMEM237,MACIR,E2F4,CEP131,PLK4,DNAAF5,ABCC4,IFT122,LPAR1,PPP1R35,RPGRIP1L,DNAI4,WDR90,RAB23,AKT1,TTLL1,MKS1,SPEF2,TMEM17,TMEM250,BBOF1,AVIL,BBS5,CIBAR2,ZMYND10,DNAAF4,SPAG6,DNAAF11,CPLANE2
