# Supplementary material for: Understanding and mitigating the impact of ambient mRNA contamination in single-cell RNA-sequencing analysis
Source: PLoS One. 2025 Sep 24;20(9):e0332440. doi: 10.1371/journal.pone.0332440 (PMC12459771; doi:10.1371/journal.pone.0332440)
Supplement: S19 Table — (XLSX) [file pone.0332440.s019.xlsx]

## Sheet: Sx1 Table. Significant 82 GO BP
query	significant	p_value	term_size	query_size	intersection_size	precision	recall	term_id	source	term_name	effective_domain_size	source_order	evidence_codes	intersection
query_1	TRUE	1.05738e-05	1795	126	33	0.261905	0.0183844	GO:0044281	GO:BP	small molecule metabolic process	21017	10948	IDA IMP IGI IBA IEA,IMP IBA TAS IEA,IC,TAS,IBA TAS IEA,TAS,IDA IEA,ISS IBA IEA,NAS,TAS,IBA IEA,IDA IBA IEA,IDA IBA TAS IEA,IEA,IMP,IDA IMP IBA TAS IEA,IDA IMP,IEA,IBA TAS IEA,IDA IMP IEA,NAS IEA,TAS,IBA NAS IEA,IEA,IMP IEA,ISS IEA,IMP IBA,ISS IEA,IMP TAS IEA,NAS,NAS,NAS,IMP IEA	SHMT2,GALK1,GAA,PHKG2,HK2,CD36,NME2,ALKBH7,NDUFB2,SMUG1,GUCY2D,UPP1,DTYMK,SLC25A11,AKR7A2,EBP,SULT2B1,APOBEC3H,DCAKD,WNT4,FADS3,NEIL2,Coq6,MAT2A,TP53,DGAT1,TYSND1,LIPE,AMT,MT-ND1,MT-ND4,MT-ND3,Lrp5
query_1	TRUE	0.000172967	677	126	18	0.142857	0.0265879	GO:0055086	GO:BP	nucleobase-containing small molecule metabolic process	21017	14237	IBA,IEA,IBA TAS IEA,IDA IEA,NAS,TAS,IBA IEA,IDA IBA IEA,IDA IBA TAS IEA,IDA,IEA,IBA TAS IEA,TAS,IMP,ISS IEA,NAS,NAS,NAS	SHMT2,GALK1,HK2,NME2,NDUFB2,SMUG1,GUCY2D,UPP1,DTYMK,SULT2B1,APOBEC3H,DCAKD,NEIL2,TP53,DGAT1,MT-ND1,MT-ND4,MT-ND3
query_1	TRUE	0.00127657	498	126	14	0.111111	0.0281124	GO:0009117	GO:BP	nucleotide metabolic process	21017	3286	IEA,IBA TAS IEA,IEA,NAS,TAS,IBA IEA,IEA,IDA IBA IEA,IDA,TAS,IMP,NAS,NAS,NAS	GALK1,HK2,NME2,NDUFB2,SMUG1,GUCY2D,UPP1,DTYMK,SULT2B1,NEIL2,TP53,MT-ND1,MT-ND4,MT-ND3
query_1	TRUE	0.00127657	642	126	16	0.126984	0.0249221	GO:0006753	GO:BP	nucleoside phosphate metabolic process	21017	2450	IEA,IBA TAS IEA,IDA IEA,NAS,TAS,IBA IEA,IEA,IDA IBA IEA,IDA,IBA TAS IEA,TAS,IMP,ISS IEA,NAS,NAS,NAS	GALK1,HK2,NME2,NDUFB2,SMUG1,GUCY2D,UPP1,DTYMK,SULT2B1,DCAKD,NEIL2,TP53,DGAT1,MT-ND1,MT-ND4,MT-ND3
query_1	TRUE	0.00131725	509	126	14	0.111111	0.0275049	GO:0006091	GO:BP	generation of precursor metabolites and energy	21017	1954	IMP IBA IEA,IEA,IDA IBA TAS IEA,TAS IEA,IBA TAS IEA,IBA,NAS,IEA,IEA,IMP IEA,IBA NAS IEA,IMP IBA NAS IEA,IMP IBA NAS IEA,IMP NAS IEA	SHMT2,GALK1,GAA,PHKG2,HK2,CHCHD5,NDUFB2,AKR7A2,CYBA,TP53,MT-CO3,MT-ND1,MT-ND4,MT-ND3
query_1	TRUE	0.00407177	23	126	4	0.031746	0.173913	GO:0009219	GO:BP	pyrimidine deoxyribonucleotide metabolic process	21017	3385	TAS,IEA,IDA IBA IEA,TAS	SMUG1,UPP1,DTYMK,NEIL2
query_1	TRUE	0.00407177	82	126	6	0.047619	0.0731707	GO:0072527	GO:BP	pyrimidine-containing compound metabolic process	21017	17429	IEA,TAS,IDA IBA IEA,IDA IBA TAS IEA,IEA,TAS	NME2,SMUG1,UPP1,DTYMK,APOBEC3H,NEIL2
query_1	TRUE	0.00698329	55	126	5	0.0396825	0.0909091	GO:0006220	GO:BP	pyrimidine nucleotide metabolic process	21017	2043	IEA,TAS,IEA,IDA IBA IEA,TAS	NME2,SMUG1,UPP1,DTYMK,NEIL2
query_1	TRUE	0.00830359	992	126	18	0.142857	0.0181452	GO:1901135	GO:BP	carbohydrate derivative metabolic process	21017	21243	IEA,IDA ISS IBA TAS IEA,IEA,NAS,TAS,IDA IMP IEA,IBA IEA,IDA IBA IEA,IDA IBA TAS IEA,IMP,IDA,IEA,TAS,IMP,IDA IMP NAS IEA,NAS,NAS,NAS	GALK1,HK2,NME2,NDUFB2,SMUG1,TMEM258,GUCY2D,UPP1,DTYMK,AKR7A2,SULT2B1,APOBEC3H,NEIL2,TP53,MAN1B1,MT-ND1,MT-ND4,MT-ND3
query_1	TRUE	0.00892601	338	126	10	0.0793651	0.0295858	GO:0015980	GO:BP	energy derivation by oxidation of organic compounds	21017	5060	IMP IBA IEA,IDA IBA TAS IEA,TAS IEA,IBA,NAS,IEA,IBA NAS IEA,IMP IBA NAS,IMP IBA NAS IEA,IMP NAS	SHMT2,GAA,PHKG2,CHCHD5,NDUFB2,TP53,MT-CO3,MT-ND1,MT-ND4,MT-ND3
query_1	TRUE	0.00892601	31	126	4	0.031746	0.129032	GO:0006304	GO:BP	DNA modification	21017	2111	IDA,TAS,IDA IBA,TAS	EXOSC4,SMUG1,APOBEC3H,NEIL2
query_1	TRUE	0.00892601	567	126	13	0.103175	0.0229277	GO:0072521	GO:BP	purine-containing compound metabolic process	21017	17423	IBA,IEA,IBA TAS IEA,IEA,NAS,IBA IEA,IDA,IBA TAS IEA,IMP,ISS IEA,NAS,NAS,NAS	SHMT2,GALK1,HK2,NME2,NDUFB2,GUCY2D,SULT2B1,DCAKD,TP53,DGAT1,MT-ND1,MT-ND4,MT-ND3
query_1	TRUE	0.0122625	35	126	4	0.031746	0.114286	GO:0072529	GO:BP	pyrimidine-containing compound catabolic process	21017	17431	TAS,IDA IBA IEA,IEA,TAS	SMUG1,UPP1,APOBEC3H,NEIL2
query_1	TRUE	0.0131199	127	126	6	0.047619	0.0472441	GO:0009142	GO:BP	nucleoside triphosphate biosynthetic process	21017	3309	IDA IEA,NAS,IBA IEA,NAS,NAS,NAS	NME2,NDUFB2,DTYMK,MT-ND1,MT-ND4,MT-ND3
query_1	TRUE	0.0131199	174	126	7	0.0555556	0.0402299	GO:0022900	GO:BP	electron transport chain	21017	6630	NAS,IEA,IEA,IBA NAS IEA,IMP NAS IEA,IMP NAS IEA,IMP NAS IEA	NDUFB2,AKR7A2,CYBA,MT-CO3,MT-ND1,MT-ND4,MT-ND3
query_1	TRUE	0.0131199	42	126	4	0.031746	0.0952381	GO:0019692	GO:BP	deoxyribose phosphate metabolic process	21017	6009	TAS,IEA,IDA IBA IEA,TAS	SMUG1,UPP1,DTYMK,NEIL2
query_1	TRUE	0.0131199	240	126	8	0.0634921	0.0333333	GO:0009165	GO:BP	nucleotide biosynthetic process	21017	3331	IEA,NAS,IBA IEA,IEA,IDA IBA IEA,NAS,NAS,NAS	NME2,NDUFB2,GUCY2D,UPP1,DTYMK,MT-ND1,MT-ND4,MT-ND3
query_1	TRUE	0.0131199	42	126	4	0.031746	0.0952381	GO:0009262	GO:BP	deoxyribonucleotide metabolic process	21017	3427	TAS,IEA,IDA IBA IEA,TAS	SMUG1,UPP1,DTYMK,NEIL2
query_1	TRUE	0.0131199	375	126	10	0.0793651	0.0266667	GO:0019693	GO:BP	ribose phosphate metabolic process	21017	6010	IEA,IBA TAS IEA,IEA,NAS,IBA IEA,IEA,IDA,NAS,NAS,NAS	GALK1,HK2,NME2,NDUFB2,GUCY2D,UPP1,SULT2B1,MT-ND1,MT-ND4,MT-ND3
query_1	TRUE	0.0131199	183	126	7	0.0555556	0.0382514	GO:0046390	GO:BP	ribose phosphate biosynthetic process	21017	12117	IEA,NAS,IBA IEA,IEA,NAS,NAS,NAS	NME2,NDUFB2,GUCY2D,UPP1,MT-ND1,MT-ND4,MT-ND3
query_1	TRUE	0.0131199	314	126	9	0.0714286	0.0286624	GO:1901293	GO:BP	nucleoside phosphate biosynthetic process	21017	21368	IDA IEA,NAS,IBA IEA,IEA,IDA IBA IEA,IBA TAS IEA,NAS,NAS,NAS	NME2,NDUFB2,GUCY2D,UPP1,DTYMK,DCAKD,MT-ND1,MT-ND4,MT-ND3
query_1	TRUE	0.0131199	176	126	7	0.0555556	0.0397727	GO:0009260	GO:BP	ribonucleotide biosynthetic process	21017	3425	IEA,NAS,IBA IEA,IEA,NAS,NAS,NAS	NME2,NDUFB2,GUCY2D,UPP1,MT-ND1,MT-ND4,MT-ND3
query_1	TRUE	0.0131199	367	126	10	0.0793651	0.027248	GO:0009259	GO:BP	ribonucleotide metabolic process	21017	3424	IEA,IBA TAS IEA,IEA,NAS,IBA IEA,IEA,IDA,NAS,NAS,NAS	GALK1,HK2,NME2,NDUFB2,GUCY2D,UPP1,SULT2B1,MT-ND1,MT-ND4,MT-ND3
query_1	TRUE	0.0131199	2550	126	31	0.246032	0.0121569	GO:0006796	GO:BP	phosphate-containing compound metabolic process	21017	2482	IDA IEA,IEA,TAS IEA,IDA ISS IBA TAS IEA,IEA,IDA IEA,IEA,IDA IEA,NAS,TAS,IBA IEA,IEA,IEA,IDA IBA IEA,IDA,IDA,ISS IEA,IBA TAS IEA,IDA IEA,IEA,TAS,IMP ISS IEA,ISS IEA,IEA,IDA IEA,TAS,NAS,NAS,NAS,TAS,IMP	MAPK3,GALK1,PHKG2,HK2,PTPN23,AGAP2,CD36,NME2,NDUFB2,SMUG1,GUCY2D,UPP1,PPP1R14B,DTYMK,SULT2B1,PHPT1,PLXNB2,DCAKD,FASTK,PRR5,NEIL2,TP53,DGAT1,STYXL1,MAP3K6,LIPE,MT-ND1,MT-ND4,MT-ND3,Ccl11,Lrp5
query_1	TRUE	0.0131199	2553	126	31	0.246032	0.0121426	GO:0006793	GO:BP	phosphorus metabolic process	21017	2479	IDA IEA,IEA,TAS IEA,IDA ISS IBA TAS IEA,IEA,IDA IEA,IEA,IDA IEA,NAS,TAS,IBA IEA,IEA,IEA,IDA IBA IEA,IDA,IDA,ISS IEA,IBA TAS IEA,IDA IEA,IEA,TAS,IMP ISS IEA,ISS IEA,IEA,IDA IEA,TAS,NAS,NAS,NAS,TAS,IMP	MAPK3,GALK1,PHKG2,HK2,PTPN23,AGAP2,CD36,NME2,NDUFB2,SMUG1,GUCY2D,UPP1,PPP1R14B,DTYMK,SULT2B1,PHPT1,PLXNB2,DCAKD,FASTK,PRR5,NEIL2,TP53,DGAT1,STYXL1,MAP3K6,LIPE,MT-ND1,MT-ND4,MT-ND3,Ccl11,Lrp5
query_1	TRUE	0.0131199	41	126	4	0.031746	0.097561	GO:0009394	GO:BP	2'-deoxyribonucleotide metabolic process	21017	3463	TAS,IEA,IDA IBA IEA,TAS	SMUG1,UPP1,DTYMK,NEIL2
query_1	TRUE	0.0160409	45	126	4	0.031746	0.0888889	GO:0019320	GO:BP	hexose catabolic process	21017	5683	TAS IEA,TAS,IEA,IMP	GALK1,HK2,TP53,Lrp5
query_1	TRUE	0.0163901	18	126	3	0.0238095	0.166667	GO:0009223	GO:BP	pyrimidine deoxyribonucleotide catabolic process	21017	3389	TAS,IEA,TAS	SMUG1,UPP1,NEIL2
query_1	TRUE	0.0195033	49	126	4	0.031746	0.0816327	GO:0046365	GO:BP	monosaccharide catabolic process	21017	12096	TAS IEA,TAS,IEA,IMP	GALK1,HK2,TP53,Lrp5
query_1	TRUE	0.0195033	1063	126	17	0.134921	0.0159925	GO:0019637	GO:BP	organophosphate metabolic process	21017	5961	IEA,IDA ISS IBA TAS IEA,IEA,IDA IEA,NAS,TAS,IBA IEA,IEA,IDA IBA IEA,IDA,IBA TAS IEA,TAS,IMP,ISS IEA,NAS,NAS,NAS	GALK1,HK2,AGAP2,NME2,NDUFB2,SMUG1,GUCY2D,UPP1,DTYMK,SULT2B1,DCAKD,NEIL2,TP53,DGAT1,MT-ND1,MT-ND4,MT-ND3
query_1	TRUE	0.0195033	265	126	8	0.0634921	0.0301887	GO:0072522	GO:BP	purine-containing compound biosynthetic process	21017	17424	IBA,IEA,NAS,IBA IEA,IBA TAS IEA,NAS,NAS,NAS	SHMT2,NME2,NDUFB2,GUCY2D,DCAKD,MT-ND1,MT-ND4,MT-ND3
query_1	TRUE	0.0196262	145	126	6	0.047619	0.0413793	GO:0006119	GO:BP	oxidative phosphorylation	21017	1977	IMP IBA IEA,NAS,IBA NAS IEA,IMP NAS,IMP NAS IEA,IMP NAS	SHMT2,NDUFB2,MT-CO3,MT-ND1,MT-ND4,MT-ND3
query_1	TRUE	0.0196262	271	126	8	0.0634921	0.0295203	GO:0009141	GO:BP	nucleoside triphosphate metabolic process	21017	3308	IEA,IBA TAS IEA,IDA IEA,NAS,IBA IEA,NAS,NAS,NAS	GALK1,HK2,NME2,NDUFB2,DTYMK,MT-ND1,MT-ND4,MT-ND3
query_1	TRUE	0.0196262	346	126	9	0.0714286	0.0260116	GO:0009150	GO:BP	purine ribonucleotide metabolic process	21017	3317	IEA,IBA TAS IEA,IEA,NAS,IBA IEA,IDA,NAS,NAS,NAS	GALK1,HK2,NME2,NDUFB2,GUCY2D,SULT2B1,MT-ND1,MT-ND4,MT-ND3
query_1	TRUE	0.0196262	51	126	4	0.031746	0.0784314	GO:0006120	GO:BP	mitochondrial electron transport, NADH to ubiquinone	21017	1978	NAS,IMP NAS,IMP NAS,IMP NAS	NDUFB2,MT-ND1,MT-ND4,MT-ND3
query_1	TRUE	0.0196262	92	126	5	0.0396825	0.0543478	GO:0019646	GO:BP	aerobic electron transport chain	21017	5967	NAS,IBA NAS IEA,IMP NAS,IMP NAS,IMP NAS	NDUFB2,MT-CO3,MT-ND1,MT-ND4,MT-ND3
query_1	TRUE	0.0223963	435	126	10	0.0793651	0.0229885	GO:0006163	GO:BP	purine nucleotide metabolic process	21017	1998	IEA,IBA TAS IEA,IEA,NAS,IBA IEA,IDA,IMP,NAS,NAS,NAS	GALK1,HK2,NME2,NDUFB2,GUCY2D,SULT2B1,TP53,MT-ND1,MT-ND4,MT-ND3
query_1	TRUE	0.0223963	22	126	3	0.0238095	0.136364	GO:0006244	GO:BP	pyrimidine nucleotide catabolic process	21017	2065	TAS,IEA,TAS	SMUG1,UPP1,NEIL2
query_1	TRUE	0.0226111	54	126	4	0.031746	0.0740741	GO:0046902	GO:BP	regulation of mitochondrial membrane permeability	21017	12429	IMP,IEA,IMP,IEA	RHOT2,HK2,ALKBH7,TP53
query_1	TRUE	0.0232213	23	126	3	0.0238095	0.130435	GO:0060444	GO:BP	branching involved in mammary gland duct morphogenesis	21017	14642	IEA,IEA,IBA IEA	WNT4,Ccl11,Lrp5
query_1	TRUE	0.0232213	100	126	5	0.0396825	0.05	GO:0042773	GO:BP	ATP synthesis coupled electron transport	21017	10358	NAS,IBA NAS,IMP NAS,IMP NAS IEA,IMP NAS	NDUFB2,MT-CO3,MT-ND1,MT-ND4,MT-ND3
query_1	TRUE	0.0232213	100	126	5	0.0396825	0.05	GO:0042775	GO:BP	mitochondrial ATP synthesis coupled electron transport	21017	10360	NAS,IBA NAS,IMP NAS,IMP NAS,IMP NAS	NDUFB2,MT-CO3,MT-ND1,MT-ND4,MT-ND3
query_1	TRUE	0.0257857	24	126	3	0.0238095	0.125	GO:0006213	GO:BP	pyrimidine nucleoside metabolic process	21017	2037	IDA IBA IEA,IDA TAS,IEA	UPP1,DTYMK,APOBEC3H
query_1	TRUE	0.0266966	160	126	6	0.047619	0.0375	GO:0002181	GO:BP	cytoplasmic translation	21017	729	IDA NAS IC,NAS IC,IBA NAS IC,IDA IBA NAS IC,NAS IC,NAS IC	RPS28,RPS12,RPL15,RPL36,RPL13,RPS10
query_1	TRUE	0.0269825	161	126	6	0.047619	0.0372671	GO:0009152	GO:BP	purine ribonucleotide biosynthetic process	21017	3319	IEA,NAS,IBA IEA,NAS,NAS,NAS	NME2,NDUFB2,GUCY2D,MT-ND1,MT-ND4,MT-ND3
query_1	TRUE	0.028144	379	126	9	0.0714286	0.0237467	GO:0044282	GO:BP	small molecule catabolic process	21017	10949	IBA,TAS IEA,TAS,IDA IBA IEA,IEA,IEA,IMP IBA,IMP TAS IEA,IMP	SHMT2,GALK1,HK2,UPP1,APOBEC3H,TP53,TYSND1,AMT,Lrp5
query_1	TRUE	0.028144	163	126	6	0.047619	0.0368098	GO:0016052	GO:BP	carbohydrate catabolic process	21017	5084	TAS IEA,IDA IBA TAS IEA,TAS IEA,IBA TAS IEA,IMP IEA,IMP	GALK1,GAA,PHKG2,HK2,TP53,Lrp5
query_1	TRUE	0.028144	229	126	7	0.0555556	0.0305677	GO:0019318	GO:BP	hexose metabolic process	21017	5681	IMP IBA TAS IEA,IC,TAS,IBA TAS IEA,IEA,IEA,IMP	GALK1,GAA,PHKG2,HK2,SLC25A11,TP53,Lrp5
query_1	TRUE	0.0288147	26	126	3	0.0238095	0.115385	GO:0006007	GO:BP	glucose catabolic process	21017	1882	TAS,IEA,IMP	HK2,TP53,Lrp5
query_1	TRUE	0.0312426	63	126	4	0.031746	0.0634921	GO:0032981	GO:BP	mitochondrial respiratory chain complex I assembly	21017	7963	IMP IBA,IMP IBA IEA,IMP,IMP	NDUFB2,NDUFAF8,MT-ND1,MT-ND4
query_1	TRUE	0.0312426	63	126	4	0.031746	0.0634921	GO:0010257	GO:BP	NADH dehydrogenase complex assembly	21017	4030	IMP IBA,IMP IBA IEA,IMP,IMP	NDUFB2,NDUFAF8,MT-ND1,MT-ND4
query_1	TRUE	0.0323483	28	126	3	0.0238095	0.107143	GO:0009264	GO:BP	deoxyribonucleotide catabolic process	21017	3429	TAS,IEA,TAS	SMUG1,UPP1,NEIL2
query_1	TRUE	0.0323483	113	126	5	0.0396825	0.0442478	GO:0009206	GO:BP	purine ribonucleoside triphosphate biosynthetic process	21017	3372	IEA,NAS,NAS,NAS,NAS	NME2,NDUFB2,MT-ND1,MT-ND4,MT-ND3
query_1	TRUE	0.0323483	28	126	3	0.0238095	0.107143	GO:0046386	GO:BP	deoxyribose phosphate catabolic process	21017	12114	TAS,IEA,TAS	SMUG1,UPP1,NEIL2
query_1	TRUE	0.0323483	114	126	5	0.0396825	0.0438596	GO:0009145	GO:BP	purine nucleoside triphosphate biosynthetic process	21017	3312	IEA,NAS,NAS,NAS,NAS	NME2,NDUFB2,MT-ND1,MT-ND4,MT-ND3
query_1	TRUE	0.033358	66	126	4	0.031746	0.0606061	GO:0090559	GO:BP	regulation of membrane permeability	21017	18353	IMP,IEA,IMP,IEA	RHOT2,HK2,ALKBH7,TP53
query_1	TRUE	0.033358	66	126	4	0.031746	0.0606061	GO:0042776	GO:BP	proton motive force-driven mitochondrial ATP synthesis	21017	10361	NAS,NAS,NAS,NAS	NDUFB2,MT-ND1,MT-ND4,MT-ND3
query_1	TRUE	0.0336046	244	126	7	0.0555556	0.0286885	GO:0045333	GO:BP	cellular respiration	21017	11360	IMP IBA IEA,IBA,NAS,IBA NAS IEA,IMP IBA NAS,IMP IBA NAS IEA,IMP NAS	SHMT2,CHCHD5,NDUFB2,MT-CO3,MT-ND1,MT-ND4,MT-ND3
query_1	TRUE	0.0339124	177	126	6	0.047619	0.0338983	GO:0009267	GO:BP	cellular response to starvation	21017	3432	IDA,IBA,IMP IBA,IEA,IEA,IDA	MAPK3,DAPL1,WDR24,UPP1,WNT4,TP53
query_1	TRUE	0.0340828	246	126	7	0.0555556	0.0284553	GO:0031669	GO:BP	cellular response to nutrient levels	21017	7272	IDA,IBA,IDA IMP IBA,IEA,IEA,NAS,IDA	MAPK3,DAPL1,WDR24,UPP1,WNT4,PRR5,TP53
query_1	TRUE	0.0348622	248	126	7	0.0555556	0.0282258	GO:0009205	GO:BP	purine ribonucleoside triphosphate metabolic process	21017	3371	IEA,IBA TAS IEA,IEA,NAS,NAS,NAS,NAS	GALK1,HK2,NME2,NDUFB2,MT-ND1,MT-ND4,MT-ND3
query_1	TRUE	0.0348622	119	126	5	0.0396825	0.0420168	GO:0009201	GO:BP	ribonucleoside triphosphate biosynthetic process	21017	3367	IEA,NAS,NAS,NAS,NAS	NME2,NDUFB2,MT-ND1,MT-ND4,MT-ND3
query_1	TRUE	0.0356822	250	126	7	0.0555556	0.028	GO:0005996	GO:BP	monosaccharide metabolic process	21017	1871	IMP IBA TAS IEA,IC,TAS,IBA TAS IEA,IEA,IEA,IMP	GALK1,GAA,PHKG2,HK2,SLC25A11,TP53,Lrp5
query_1	TRUE	0.0358522	121	126	5	0.0396825	0.0413223	GO:0022904	GO:BP	respiratory electron transport chain	21017	6631	NAS,IBA NAS IEA,IMP NAS,IMP NAS IEA,IMP NAS	NDUFB2,MT-CO3,MT-ND1,MT-ND4,MT-ND3
query_1	TRUE	0.0358522	3570	126	36	0.285714	0.010084	GO:0006996	GO:BP	organelle organization	21017	2611	IMP,IMP TAS IEA,IMP IBA IEA,IMP IBA IEA,IMP IEA,IDA IEA,IMP,IDA,IBA,IBA,IMP,IMP IBA,NAS,IBA IEA,IBA,IDA IMP,IMP IBA IEA,IMP TAS,IEA,IMP,NAS,IDA IEA,IDA IMP,IDA,IDA IMP,TAS NAS IEA,IBA,IMP IBA,IMP IEA,IDA TAS,IMP,IMP,IDA IEA,ISS IBA TAS,IDA,IDA	CDT1,MAPK3,GAA,RHOT2,FLNC,HK2,PTPN23,AGAP2,KRT75,RPS28,ALKBH7,NDUFB2,AURKAIP1,PLEKHJ1,TNNT1,PHPT1,NDUFAF8,ARAP1,WNT4,ENDOG,PRR5,TP53,UBE2S,KIF20A,EMC9,VPS28,ATP8B3,STYXL1,CENPT,KIF25,MT-ND1,MT-ND4,Ccl11,Map2,Lrp5,Abcb6
query_1	TRUE	0.0371151	255	126	7	0.0555556	0.027451	GO:0009199	GO:BP	ribonucleoside triphosphate metabolic process	21017	3365	IEA,IBA TAS IEA,IEA,NAS,NAS,NAS,NAS	GALK1,HK2,NME2,NDUFB2,MT-ND1,MT-ND4,MT-ND3
query_1	TRUE	0.0371151	255	126	7	0.0555556	0.027451	GO:0009144	GO:BP	purine nucleoside triphosphate metabolic process	21017	3311	IEA,IBA TAS IEA,IEA,NAS,NAS,NAS,NAS	GALK1,HK2,NME2,NDUFB2,MT-ND1,MT-ND4,MT-ND3
query_1	TRUE	0.0371151	71	126	4	0.031746	0.056338	GO:0061180	GO:BP	mammary gland epithelium development	21017	15277	IEA,IEP IEA,IEA,IBA IEA	AGAP2,WNT4,Ccl11,Lrp5
query_1	TRUE	0.0374213	256	126	7	0.0555556	0.0273438	GO:1901136	GO:BP	carbohydrate derivative catabolic process	21017	21244	IEA,IBA TAS IEA,TAS,IDA IBA IEA,IEA,TAS,IDA IMP	GALK1,HK2,SMUG1,UPP1,APOBEC3H,NEIL2,MAN1B1
query_1	TRUE	0.0375081	187	126	6	0.047619	0.0320856	GO:0006006	GO:BP	glucose metabolic process	21017	1881	IC,TAS,IBA TAS IEA,IEA,IEA,IMP	GAA,PHKG2,HK2,SLC25A11,TP53,Lrp5
query_1	TRUE	0.0375081	334	126	8	0.0634921	0.0239521	GO:0051235	GO:BP	maintenance of location	21017	13585	IMP,IBA,IMP,IMP IBA IEA,ISS IEA,IEA,IBA,ISS IEA	GAA,ITPR3,HK2,CD36,ALKBH7,CYBA,FTL,DGAT1
query_1	TRUE	0.0386663	8	126	2	0.015873	0.25	GO:0045008	GO:BP	depyrimidination	21017	11226	TAS,TAS	SMUG1,NEIL2
query_1	TRUE	0.0388325	33	126	3	0.0238095	0.0909091	GO:0006221	GO:BP	pyrimidine nucleotide biosynthetic process	21017	2044	IEA,IEA,IDA IBA IEA	NME2,UPP1,DTYMK
query_1	TRUE	0.0388325	33	126	3	0.0238095	0.0909091	GO:0060603	GO:BP	mammary gland duct morphogenesis	21017	14781	IEA,IEA,IBA IEA	WNT4,Ccl11,Lrp5
query_1	TRUE	0.0413634	427	126	9	0.0714286	0.0210773	GO:0007005	GO:BP	mitochondrion organization	21017	2617	IMP IBA IEA,IDA IEA,IMP,IMP IBA,IMP IBA IEA,IMP,IDA IEA,IMP,IMP	RHOT2,HK2,ALKBH7,NDUFB2,NDUFAF8,ENDOG,TP53,MT-ND1,MT-ND4
query_1	TRUE	0.0413634	2562	126	28	0.222222	0.010929	GO:0009056	GO:BP	catabolic process	21017	3232	IBA,IEA,TAS IEA,IDA IBA TAS IEA,TAS IEA,IDA IMP IBA IEA,IBA,IBA TAS IEA,IMP IBA,IDA,IMP IBA IEA,IMP IBA,TAS,IBA,IDA IBA IEA,IEA,IBA IEA,IMP IBA IEA,TAS,IMP IEA,IDA IBA IEA,IMP IBA TAS NAS IC,IMP IBA,IDA IMP,IMP,ISS IBA IEA,IMP TAS IEA,IMP	SHMT2,MAPK3,GALK1,GAA,PHKG2,EXOSC4,DAPL1,HK2,PTPN23,AGAP2,WDR24,CD36,SMUG1,HBQ1,UPP1,APOBEC3H,FASTK,ENDOG,NEIL2,TP53,UBE2S,VPS28,TYSND1,MAN1B1,KIF25,LIPE,AMT,Lrp5
query_1	TRUE	0.0440764	77	126	4	0.031746	0.0519481	GO:0015986	GO:BP	proton motive force-driven ATP synthesis	21017	5062	NAS,NAS,NAS,NAS	NDUFB2,MT-ND1,MT-ND4,MT-ND3
query_1	TRUE	0.0446491	197	126	6	0.047619	0.0304569	GO:0009060	GO:BP	aerobic respiration	21017	3236	IMP IBA IEA,NAS,IBA NAS IEA,IMP IBA NAS,IMP IBA NAS IEA,IMP NAS	SHMT2,NDUFB2,MT-CO3,MT-ND1,MT-ND4,MT-ND3
query_1	TRUE	0.0451311	9	126	2	0.015873	0.222222	GO:0048539	GO:BP	bone marrow development	21017	12820	IMP,IMP IBA	TP53,Lrp5
query_1	TRUE	0.0462208	352	126	8	0.0634921	0.0227273	GO:0006066	GO:BP	alcohol metabolic process	21017	1933	IEA,IMP,IDA IMP IBA TAS IEA,IMP,IDA,IEA,IEA,IEA	GALK1,AKR7A2,EBP,SULT2B1,WNT4,DGAT1,LIPE,Lrp5
query_1	TRUE	0.048872	202	126	6	0.047619	0.029703	GO:0006164	GO:BP	purine nucleotide biosynthetic process	21017	1999	IEA,NAS,IBA IEA,NAS,NAS,NAS	NME2,NDUFB2,GUCY2D,MT-ND1,MT-ND4,MT-ND3
query_1	TRUE	0.0499567	81	126	4	0.031746	0.0493827	GO:1901657	GO:BP	glycosyl compound metabolic process	21017	21624	IDA IBA IEA,IDA TAS,IMP,IEA	UPP1,DTYMK,AKR7A2,APOBEC3H
